# Supplementary material for: Identification and Characterization of AUXIN Response Factor Gene Family Reveals Their Regulatory Network to Respond the Multi-Hormones Crosstalk during GA-Induced Grape Parthenocarpic Berry
Source: Int J Mol Sci. 2022 Sep 21;23(19):11108. doi: 10.3390/ijms231911108 (PMC9569648; doi:10.3390/ijms231911108)
Supplement: Supplementary file 1 [file ijms-23-11108-s001.zip › Supplementary Table S2.xlsx]

## Sheet: VvARFs
id	CK_count	GA_count	CK_fpkm	GA_fpkm	Symbol	log2(fc)	FDR	Description	KEGG_A_class	KEGG_B_class	Pathway	K_ID	GO Component	GO Function	GO Process
VIT_210s0003g04100	5848.29	9431.33	123.18	210.05	ARF6-1	0.769965	3.97371e-149	PREDICTED: auxin response factor 6 isoform X1 [Vitis vinifera]	-	-	-	-	GO:0043231//intracellular membrane-bounded organelle	GO:0001071//nucleic acid binding transcription factor activity;GO:0005515//protein binding	GO:0003002//regionalization;GO:0009755//hormone-mediated signaling pathway;GO:0009799//specification of symmetry;GO:0009933//meristem structural organization;GO:0010468//regulation of gene expression;GO:0034645//cellular macromolecule biosynthetic process;GO:0048580//regulation of post-embryonic development;GO:0090567//reproductive shoot system development
VIT_217s0000g00320	8858	7001	186.67	156.79	ARF2-2	-0.251657	2.17851e-11	PREDICTED: auxin response factor 2 [Vitis vinifera]	-	-	-	-	GO:0043231//intracellular membrane-bounded organelle	GO:0001071//nucleic acid binding transcription factor activity;GO:0003677//DNA binding;GO:0005515//protein binding	GO:0001101//response to acid chemical;GO:0006355//regulation of transcription, DNA-templated;GO:0008283//cell proliferation;GO:0009755//hormone-mediated signaling pathway;GO:0009900//dehiscence;GO:0009909//regulation of flower development;GO:0010260//organ senescence;GO:0042743//hydrogen peroxide metabolic process
VIT_201s0244g00150	6677.11	5896.95	157.71	148.01	ARF2-1	-0.0915795	0.152435	PREDICTED: auxin response factor 2 [Vitis vinifera]	-	-	-	-	-	GO:0005488//binding	GO:0006355//regulation of transcription, DNA-templated;GO:0009725//response to hormone;GO:0009908//flower development;GO:0044763//single-organism cellular process;GO:0048513//animal organ development
VIT_202s0025g01740	2656.1	1842.57	75.72	55.37	ARF9	-0.45157	4.72707e-16	PREDICTED: auxin response factor 9 [Vitis vinifera]	Environmental Information Processing	Signal transduction	ko04075//Plant hormone signal transduction	K14486	GO:0043231//intracellular membrane-bounded organelle	GO:0005515//protein binding	GO:0009755//hormone-mediated signaling pathway;GO:0010468//regulation of gene expression;GO:0034645//cellular macromolecule biosynthetic process
VIT_218s0089g00910	1729.01	1744.88	48.38	51.88	ARF1-2	0.100768	0.0199707	PREDICTED: auxin response factor 1 isoform X2 [Vitis vinifera]	Environmental Information Processing	Signal transduction	ko04075//Plant hormone signal transduction	K14486	GO:0043231//intracellular membrane-bounded organelle	GO:0005515//protein binding	GO:0009755//hormone-mediated signaling pathway;GO:0010468//regulation of gene expression;GO:0034645//cellular macromolecule biosynthetic process
VIT_210s0003g00420	1886.58	1858.86	48.55	46.37	ARF3	0.0662796	0.0786245	PREDICTED: auxin response factor 3 [Vitis vinifera]	Environmental Information Processing	Signal transduction	ko04075//Plant hormone signal transduction	K14486	GO:0043231//intracellular membrane-bounded organelle	GO:0001071//nucleic acid binding transcription factor activity	GO:0001708//cell fate specification;GO:0003002//regionalization;GO:0003006//developmental process involved in reproduction;GO:0009653//anatomical structure morphogenesis;GO:0009755//hormone-mediated signaling pathway;GO:0009791//post-embryonic development;GO:0009799//specification of symmetry;GO:0010468//regulation of gene expression;GO:0034645//cellular macromolecule biosynthetic process;GO:0042…
VIT_206s0004g02750	1314.31	1460.05	34.03	40.16	ARF18-4	0.238952	9.65229e-06	PREDICTED: auxin response factor 18 isoform X1 [Vitis vinifera]	-	-	-	-	GO:0043231//intracellular membrane-bounded organelle	GO:0001071//nucleic acid binding transcription factor activity;GO:0003723//RNA binding;GO:0005515//protein binding	GO:0009718//anthocyanin-containing compound biosynthetic process;GO:0009755//hormone-mediated signaling pathway;GO:0010468//regulation of gene expression;GO:0034645//cellular macromolecule biosynthetic process;GO:0040007//growth;GO:0048437//floral organ development;GO:0048827//phyllome development
VIT_218s0001g13930	2031.09	2018.47	41.11	38.92	ARF5-2	0.0789777	0.0389788	PREDICTED: auxin response factor 5 [Vitis vinifera]	Environmental Information Processing	Signal transduction	ko04075//Plant hormone signal transduction	K14486	GO:0043231//intracellular membrane-bounded organelle	GO:0000975//regulatory region DNA binding;GO:0001071//nucleic acid binding transcription factor activity;GO:0005515//protein binding	GO:0000578//embryonic axis specification;GO:0000904//cell morphogenesis involved in differentiation;GO:0006342//chromatin silencing;GO:0007015//actin filament organization;GO:0009755//hormone-mediated signaling pathway;GO:0009799//specification of symmetry;GO:0009887//organ morphogenesis;GO:0009933//meristem structural organization;GO:0009943//adaxial/abaxial axis specification;GO:0010051//xylem …
VIT_212s0028g01170	1863.29	1733.71	35.08	34.69	ARF6-2	-0.0161289	0.793192	PREDICTED: auxin response factor 6 [Vitis vinifera]	-	-	-	-	-	-	-
VIT_215s0046g00290	923	1164	23.9	32.05	ARF18-2	0.423314	4.28552e-11	PREDICTED: auxin response factor 18 [Vitis vinifera]	Environmental Information Processing	Signal transduction	ko04075//Plant hormone signal transduction	K14486	-	-	GO:0009725//response to hormone;GO:0010467//gene expression;GO:0034645//cellular macromolecule biosynthetic process;GO:0050794//regulation of cellular process
VIT_213s0019g04380	332.91	1003.51	9.1	29.17	ARF18-1	1.68055	4.25008e-84	PREDICTED: auxin response factor 18 [Vitis vinifera]	-	-	-	-	GO:0043231//intracellular membrane-bounded organelle	GO:0001071//nucleic acid binding transcription factor activity;GO:0003723//RNA binding;GO:0005515//protein binding	GO:0007275//multicellular organism development;GO:0009755//hormone-mediated signaling pathway;GO:0010468//regulation of gene expression;GO:0034645//cellular macromolecule biosynthetic process;GO:0048856//anatomical structure development
VIT_212s0035g01800	1414.89	964.48	37.9	27.45	ARF1-1	-0.465392	8.50829e-11	PREDICTED: auxin response factor 1 isoform X1 [Vitis vinifera]	Environmental Information Processing	Signal transduction	ko04075//Plant hormone signal transduction	K14486	GO:0043231//intracellular membrane-bounded organelle	GO:0005515//protein binding	GO:0009755//hormone-mediated signaling pathway;GO:0010468//regulation of gene expression;GO:0034645//cellular macromolecule biosynthetic process
VIT_204s0079g00200	670.16	535.39	18.19	15.44	ARF8	-0.236473	0.0403109	PREDICTED: auxin response factor 8 [Vitis vinifera]	-	-	-	-	-	-	-
VIT_211s0016g00640	678.08	848.82	10.67	14.19	ARF19	0.411314	3.10776e-08	PREDICTED: auxin response factor 7 isoform X1 [Vitis vinifera]	Environmental Information Processing	Signal transduction	ko04075//Plant hormone signal transduction	K14486	GO:0043231//intracellular membrane-bounded organelle	GO:0005515//protein binding	GO:0009755//hormone-mediated signaling pathway;GO:0010468//regulation of gene expression;GO:0034645//cellular macromolecule biosynthetic process
VIT_208s0040g01810	312.43	190.31	8.39	5.24	ARF18-3	-0.679104	4.11834e-05	PREDICTED: auxin response factor 18 [Vitis vinifera]	-	-	-	-	GO:0043231//intracellular membrane-bounded organelle	GO:0005515//protein binding	GO:0009755//hormone-mediated signaling pathway;GO:0010468//regulation of gene expression;GO:0034645//cellular macromolecule biosynthetic process
VIT_211s0065g00310	187.43	230.99	3.08	4.15	ARF5-1	0.430181	0.00730989	PREDICTED: auxin response factor 19 [Vitis vinifera]	-	-	-	-	GO:0043231//intracellular membrane-bounded organelle	GO:0005515//protein binding	GO:0009755//hormone-mediated signaling pathway;GO:0010468//regulation of gene expression;GO:0034645//cellular macromolecule biosynthetic process
VIT_206s0004g03130	152.93	130.45	3.48	3.16	ARF4-1	-0.139163	0.651751	PREDICTED: auxin response factor 4 [Vitis vinifera]	-	-	-	-	GO:0043231//intracellular membrane-bounded organelle	GO:0001071//nucleic acid binding transcription factor activity;GO:0005515//protein binding	GO:0001708//cell fate specification;GO:0009755//hormone-mediated signaling pathway;GO:0009791//post-embryonic development;GO:0010468//regulation of gene expression;GO:0034645//cellular macromolecule biosynthetic process
VIT_207s0104g01230	10	22	0.27	0.62	ARF4-2	1.19931	0.0378528	PREDICTED: auxin response factor 23 isoform X2 [Vitis vinifera]	Environmental Information Processing	Signal transduction	ko04075//Plant hormone signal transduction	K14486	-	-	GO:0009987//cellular process
VIT_218s0001g04180	0	0	0	0	ARF17	0	1	PREDICTED: LOW QUALITY PROTEIN: auxin response factor 17 [Vitis vinifera]	-	-	-	-	-	-	GO:0009987//cellular process;GO:0044699//single-organism process;GO:0048856//anatomical structure development
