# Supplementary material for: Identification and Characterization of AUXIN Response Factor Gene Family Reveals Their Regulatory Network to Respond the Multi-Hormones Crosstalk during GA-Induced Grape Parthenocarpic Berry
Source: Int J Mol Sci. 2022 Sep 21;23(19):11108. doi: 10.3390/ijms231911108 (PMC9569648; doi:10.3390/ijms231911108)
Supplement: Supplementary file 1 [file ijms-23-11108-s001.zip › Supplementary Table S3.xlsx]

## Sheet: 310
id	Symbol	CK_count	GA_count	CK_fpkm	GA_fpkm	KEGG_A_class	KEGG_B_class	Pathway	K_ID	GO Process
VIT_218s0001g09850	MYB44	9095	7554	526.79	464.96	Organismal Systems	Environmental adaptation	ko04626//Plant-pathogen interaction	K09422	-
VIT_210s0003g01480	ASK7	9297.96	8587.63	455.09	455.66	Environmental Information Processing	Signal transduction	ko04075//Plant hormone signal transduction	K14502	GO:0006464//cellular protein modification process;GO:0006796//phosphate-containing compound metabolic process
VIT_219s0090g01740	PAT1	9335	21069	326.49	785.78	-	-	-	-	GO:0010468//regulation of gene expression
VIT_203s0038g00490	GATA5	4742	3190	286.43	204.74	-	-	-	-	-
VIT_207s0129g01050	MYB44	4058	1632	235.79	100.77	Organismal Systems	Environmental adaptation	ko04626//Plant-pathogen interaction	K09422	-
VIT_219s0085g01030	AMC5	4745	9627	203.05	437.79	-	-	-	-	GO:0019538//protein metabolic process
VIT_213s0019g04390	GATA8	2277.28	3733.7	121.46	211.62	-	-	-	-	GO:0006355//regulation of transcription, DNA-templated
VIT_203s0063g00380	CYP707A4	3365	1315	120.95	50.23	Metabolism	Metabolism of terpenoids and polyketides	ko00906//Carotenoid biosynthesis	K09843	GO:0009687//abscisic acid metabolic process;GO:0050896//response to stimulus
VIT_201s0011g04860	PIN3	3543	3836	99.06	113.98	-	-	-	-	GO:0044763//single-organism cellular process
VIT_212s0028g01810	ASK6	1730.77	1309.95	88.21	71.32	Environmental Information Processing	Signal transduction	ko04075//Plant hormone signal transduction	K14502	GO:0006464//cellular protein modification process;GO:0006796//phosphate-containing compound metabolic process
VIT_201s0026g02710	NAC029	1366	610.02	87.93	41.66	-	-	-	-	GO:0006952//defense response;GO:0010260//organ senescence;GO:0010468//regulation of gene expression;GO:0016049//cell growth;GO:0034645//cellular macromolecule biosynthetic process;GO:0051707//response to other organism;GO:0090567//reproductive shoot system development
VIT_209s0002g08370	TPL	5247.82	2222.24	83.89	37.72	-	-	-	-	-
VIT_204s0008g05430	RDR6	4677	3295	82.61	59.45	-	-	-	-	GO:0002252//immune effector process;GO:0006259//DNA metabolic process;GO:0008037//cell recognition;GO:0030422//production of siRNA involved in RNA interference;GO:0045087//innate immune response;GO:0048437//floral organ development;GO:0048438//floral whorl development;GO:0048827//phyllome development;GO:0097659//nucleic acid-templated transcription
VIT_212s0028g01110	PIF5	2256.54	1280.57	81.66	47.76	Environmental Information Processing	Signal transduction	ko04075//Plant hormone signal transduction	K16189	-
VIT_208s0007g02030	LAX2	2106	3460	79.96	139.61	Environmental Information Processing	Signal transduction	ko04075//Plant hormone signal transduction	K13946	-
VIT_209s0002g05150	AUX22A	761	1319	71.71	132.09	Environmental Information Processing	Signal transduction	ko04075//Plant hormone signal transduction	K14484	GO:0009755//hormone-mediated signaling pathway;GO:0010468//regulation of gene expression;GO:0034645//cellular macromolecule biosynthetic process
VIT_205s0062g01060	SPBC2A9.03	1580.6	222.67	64.74	9.24	-	-	-	-	-
VIT_207s0031g00220	AP2	1663	1129	59.18	42.69	-	-	-	-	GO:0000160//phosphorelay signal transduction system;GO:0010468//regulation of gene expression;GO:0034645//cellular macromolecule biosynthetic process
VIT_218s0001g12020	BZR1	904	594	53.38	37.27	Environmental Information Processing	Signal transduction	ko04075//Plant hormone signal transduction	K14503	-
VIT_201s0010g03780	AHK3	2793.3	404.55	52.92	8.14	Environmental Information Processing	Signal transduction	ko04075//Plant hormone signal transduction	K14489	GO:0000160//phosphorelay signal transduction system;GO:0000302//response to reactive oxygen species;GO:0006468//protein phosphorylation;GO:0006625//protein targeting to peroxisome;GO:0009062//fatty acid catabolic process;GO:0009267//cellular response to starvation;GO:0009409//response to cold;GO:0009617//response to bacterium;GO:0009737//response to abscisic acid;GO:0009744//response to sucrose;G…
VIT_218s0001g06650	BHLH96	856	125	50.06	7.77	-	-	-	-	-
VIT_219s0015g01750	SPBC2A9.03	889.57	248.53	48.71	15.68	-	-	-	-	-
VIT_218s0001g08090	IAA9	1094.25	26.44	48.42	1.24	Environmental Information Processing	Signal transduction	ko04075//Plant hormone signal transduction	K14484	GO:0009755//hormone-mediated signaling pathway;GO:0010468//regulation of gene expression;GO:0034645//cellular macromolecule biosynthetic process
VIT_211s0016g01190	At1g04910	1604.76	3367.66	46.88	102.5	-	-	-	-	-
VIT_217s0053g00680	AGO1	2657.34	3075.69	44.5	54.74	-	-	-	-	GO:0006412//translation;GO:0016458//gene silencing
VIT_211s0149g00120	DCL4	2100.44	2287.62	40.74	47.02	-	-	-	-	GO:0002252//immune effector process;GO:0003006//developmental process involved in reproduction;GO:0006259//DNA metabolic process;GO:0006355//regulation of transcription, DNA-templated;GO:0006464//cellular protein modification process;GO:0006952//defense response;GO:0007154//cell communication;GO:0009628//response to abiotic stimulus;GO:0009791//post-embryonic development;GO:0030422//production of…
VIT_218s0001g11630	CYP74A	1137	2818	39.69	104.54	Metabolism;Metabolism;Metabolism	Global and overview maps;Global and overview maps;Lipid metabolism	ko01100//Metabolic pathways;ko01110//Biosynthesis of secondary metabolites;ko00592//alpha-Linolenic acid metabolism	K01723;K01723;K01723	GO:0044710//single-organism metabolic process
VIT_218s0001g13930	ARF5	2031.09	2018.47	38.92	41.11	Environmental Information Processing	Signal transduction	ko04075//Plant hormone signal transduction	K14486	GO:0000578//embryonic axis specification;GO:0000904//cell morphogenesis involved in differentiation;GO:0006342//chromatin silencing;GO:0007015//actin filament organization;GO:0009755//hormone-mediated signaling pathway;GO:0009799//specification of symmetry;GO:0009887//organ morphogenesis;GO:0009933//meristem structural organization;GO:0009943//adaxial/abaxial axis specification;GO:0010051//xylem …
VIT_219s0014g04940	CIGR1	1170.28	0	36.44	0	-	-	-	-	GO:0010468//regulation of gene expression
VIT_205s0029g00330	SAHH	845	1852	31.62	73.65	Metabolism;Metabolism	Global and overview maps;Amino acid metabolism	ko01100//Metabolic pathways;ko00270//Cysteine and methionine metabolism	K01251;K01251	GO:0044237//cellular metabolic process
VIT_217s0000g05370	BHLH79	433	444	27.63	30.11	-	-	-	-	-
VIT_215s0048g00270	SCL6	1114	744	26.98	19.15	-	-	-	-	-
VIT_206s0004g04520	DOF3.6	467.92	178.1	26.51	10.72	-	-	-	-	-
VIT_202s0033g01150	Lnp	527.79	145.84	22.32	6.56	-	-	-	-	-
VIT_206s0080g00970	NTL8	471.35	114.57	22.04	5.69	-	-	-	-	-
VIT_213s0067g01450	LBD21	208	49	21.99	5.51	-	-	-	-	-
VIT_210s0003g00050	SBP1	166	131	21.33	17.96	-	-	-	-	GO:0010467//gene expression;GO:0034645//cellular macromolecule biosynthetic process
VIT_208s0040g03070	WRKY44	499.84	426.38	21.2	17.71	-	-	-	-	GO:0001708//cell fate specification;GO:0003006//developmental process involved in reproduction;GO:0010468//regulation of gene expression;GO:0034645//cellular macromolecule biosynthetic process
VIT_203s0038g00160	phf2	211.2	69.54	20.11	6.94	-	-	-	-	GO:0006090//pyruvate metabolic process;GO:0006325//chromatin organization;GO:0006625//protein targeting to peroxisome;GO:0006970//response to osmotic stress;GO:0009062//fatty acid catabolic process;GO:0010038//response to metal ion;GO:0010468//regulation of gene expression;GO:0042044//fluid transport;GO:0042743//hydrogen peroxide metabolic process;GO:0044707//single-multicellular organism process…
VIT_202s0025g00830	At3g61590	428	187	19.13	8.88	-	-	-	-	GO:0032446//protein modification by small protein conjugation;GO:0043161//proteasome-mediated ubiquitin-dependent protein catabolic process;GO:0044765//single-organism transport;GO:0044773//mitotic DNA damage checkpoint;GO:0048856//anatomical structure development
VIT_209s0054g01780	HAC12	1782.49	105.41	18.51	1.16	-	-	-	-	GO:0010468//regulation of gene expression;GO:0016570//histone modification
VIT_215s0046g01440	CPRF1	399.52	768.11	17.5	35.52	-	-	-	-	GO:0010467//gene expression;GO:0034645//cellular macromolecule biosynthetic process
VIT_209s0002g05160	IAA14	273	430	16.83	28.17	Environmental Information Processing	Signal transduction	ko04075//Plant hormone signal transduction	K14484	GO:0010467//gene expression;GO:0034645//cellular macromolecule biosynthetic process;GO:0050794//regulation of cellular process
VIT_204s0023g02880	GATA5	293.42	272.29	15.74	15.52	-	-	-	-	-
VIT_211s0118g00700	Os02g0799000	292.98	108.97	15.36	6.36	-	-	-	-	GO:0006464//cellular protein modification process
VIT_204s0043g00340	KAN1	347	288	15.15	14.29	-	-	-	-	-
VIT_208s0007g07230	MYB5	260	176	14.73	10.6	Organismal Systems	Environmental adaptation	ko04626//Plant-pathogen interaction	K09422	-
VIT_212s0059g00570	FLA7	200.84	398.22	14.32	30.18	-	-	-	-	-
VIT_201s0026g01140	BPE	200	181	13.08	12.58	-	-	-	-	-
VIT_218s0072g00870	CER7	256.68	111.45	13.01	6.41	Genetic Information Processing	Folding, sorting and degradation	ko03018//RNA degradation	K03678	GO:0090304//nucleic acid metabolic process
VIT_207s0104g00960	HIS2A	92	10	12.04	1.39	-	-	-	-	-
VIT_211s0016g02490	SF21	173.53	95.32	11.88	5.2	-	-	-	-	-
VIT_212s0059g01350	-	361.04	165.08	11.6	5.64	-	-	-	-	-
VIT_212s0059g00880	WRKY6	321.06	633.36	11.53	24.39	-	-	-	-	-
VIT_207s0031g02090	-	718.16	216.77	10.75	3.45	-	-	-	-	-
VIT_217s0000g00130	rsc5	151	68	10.69	5.11	-	-	-	-	-
VIT_213s0019g02090	At2g44920	129	60	10.57	5.22	-	-	-	-	-
VIT_216s0098g00940	PSRP1	154.44	51.98	10.4	3.72	-	-	-	-	GO:0008152//metabolic process
VIT_216s0098g00330	PAP14	380.06	2389.14	10.3	68.82	-	-	-	-	GO:0006464//cellular protein modification process
VIT_208s0007g06150	RPL6	130.2	276.34	10.21	23.02	Genetic Information Processing	Translation	ko03010//Ribosome	K02934	-
VIT_211s0016g02410	DIVARICATA	151	52	9.22	3.37	-	-	-	-	-
VIT_213s0019g04380	ARF18	332.91	1003.51	9.1	29.17	-	-	-	-	GO:0007275//multicellular organism development;GO:0009755//hormone-mediated signaling pathway;GO:0010468//regulation of gene expression;GO:0034645//cellular macromolecule biosynthetic process;GO:0048856//anatomical structure development
VIT_207s0005g01950	MYB108	143	54	9.09	3.65	Organismal Systems	Environmental adaptation	ko04626//Plant-pathogen interaction	K09422	-
VIT_207s0129g00660	GH3.1	290.59	643.27	8.79	20.69	Environmental Information Processing	Signal transduction	ko04075//Plant hormone signal transduction	K14487	GO:0009725//response to hormone;GO:0014070//response to organic cyclic compound
VIT_201s0150g00170	rsc5	106.8	224.33	8.65	19.23	-	-	-	-	GO:0000097//sulfur amino acid biosynthetic process;GO:0051234//establishment of localization
VIT_204s0023g03620	RPN10	186	40.17	8.37	1.95	Genetic Information Processing	Folding, sorting and degradation	ko03050//Proteasome	K03029	GO:0019941//modification-dependent protein catabolic process
VIT_214s0066g01640	At5g40230	141	344	8.06	20.19	-	-	-	-	-
VIT_208s0007g00210	Y-3	93	31	8.05	2.85	-	-	-	-	-
VIT_215s0021g02300	SPL8	112	201	7.92	16.54	-	-	-	-	GO:0010467//gene expression;GO:0034645//cellular macromolecule biosynthetic process;GO:0048229//gametophyte development;GO:0048236//plant-type spore development;GO:0090567//reproductive shoot system development
VIT_213s0074g00430	CTR1	318.91	125.4	7.64	3.19	Environmental Information Processing;Environmental Information Processing	Signal transduction;Signal transduction	ko04075//Plant hormone signal transduction;ko04016//MAPK signaling pathway - plant	K14510;K14510	GO:0006468//protein phosphorylation
VIT_209s0002g04080	IAA27	143.19	166.77	7.57	9.37	Environmental Information Processing	Signal transduction	ko04075//Plant hormone signal transduction	K14484	GO:0010467//gene expression;GO:0034645//cellular macromolecule biosynthetic process;GO:0050794//regulation of cellular process
VIT_211s0016g04490	IAA7	98.27	139.33	7.54	11.97	Environmental Information Processing	Signal transduction	ko04075//Plant hormone signal transduction	K14484	GO:0010467//gene expression;GO:0034645//cellular macromolecule biosynthetic process;GO:0050794//regulation of cellular process
VIT_211s0103g00595	-	40.13	15.26	7.45	3.01	-	-	-	-	-
VIT_213s0067g01590	LECRK59	274.07	930.81	7.38	26.65	-	-	-	-	-
VIT_214s0081g00010	AUX28	96.78	51.66	7.36	4.18	Environmental Information Processing	Signal transduction	ko04075//Plant hormone signal transduction	K14484	GO:0006950//response to stress;GO:0009755//hormone-mediated signaling pathway;GO:0010038//response to metal ion;GO:0010468//regulation of gene expression;GO:0014070//response to organic cyclic compound;GO:0034645//cellular macromolecule biosynthetic process
VIT_202s0025g00140	RHA1B	67	31	7.21	3.55	-	-	-	-	-
VIT_207s0151g00290	VAB	184	76	6.99	3.07	-	-	-	-	-
VIT_204s0008g05090	CYP95	304.04	0	6.94	0	-	-	-	-	GO:0044238//primary metabolic process;GO:0044260//cellular macromolecule metabolic process
VIT_201s0010g00690	RPOT1	372	720	6.91	14.21	-	-	-	-	GO:0034645//cellular macromolecule biosynthetic process
VIT_215s0046g00470	-	123.76	329.63	6.88	18.31	-	-	-	-	-
VIT_205s0020g04670	AUX22D	68	267	6.86	29.06	Environmental Information Processing	Signal transduction	ko04075//Plant hormone signal transduction	K14484	GO:0009755//hormone-mediated signaling pathway;GO:0010468//regulation of gene expression;GO:0034645//cellular macromolecule biosynthetic process
VIT_201s0011g02790	IDA	41	18	6.84	3.19	-	-	-	-	-
VIT_202s0033g01110	CDKF-4	170.1	19.44	6.83	0.83	-	-	-	-	GO:0006464//cellular protein modification process;GO:0006796//phosphate-containing compound metabolic process
VIT_203s0038g00830	AGO7	373.33	443.66	6.78	8.56	-	-	-	-	GO:0006412//translation;GO:0006950//response to stress;GO:0009791//post-embryonic development;GO:0030422//production of siRNA involved in RNA interference;GO:0050793//regulation of developmental process
VIT_213s0019g00285	ABCB20	46.24	16.65	6.52	2.49	Environmental Information Processing	Membrane transport	ko02010//ABC transporters	K05658	-
VIT_205s0020g01240	GGPPS1	104	33	6.5	2.19	Metabolism;Metabolism;Metabolism	Global and overview maps;Global and overview maps;Metabolism of terpenoids and polyketides	ko01100//Metabolic pathways;ko01110//Biosynthesis of secondary metabolites;ko00900//Terpenoid backbone biosynthesis	K13789;K13789;K13789	GO:0008654//phospholipid biosynthetic process;GO:0016109//tetraterpenoid biosynthetic process;GO:0019758//glycosinolate biosynthetic process
VIT_209s0002g03210	At1g51965	220.42	0	5.92	0	-	-	-	-	GO:0001101//response to acid chemical;GO:0006396//RNA processing
VIT_217s0000g02420	PIN1	193	484	5.85	15.52	-	-	-	-	GO:0009117//nucleotide metabolic process;GO:0009606//tropism;GO:0009639//response to red or far red light;GO:0009755//hormone-mediated signaling pathway;GO:0009793//embryo development ending in seed dormancy;GO:0009799//specification of symmetry;GO:0009933//meristem structural organization;GO:0009943//adaxial/abaxial axis specification;GO:0009965//leaf morphogenesis;GO:0010087//phloem or xylem hi…
VIT_204s0008g07360	ARF1	58.57	87.21	5.85	9.26	-	-	-	-	GO:0035556//intracellular signal transduction
VIT_215s0048g02380	DCL1	601.2	864.34	5.79	9.24	-	-	-	-	GO:0010467//gene expression;GO:0016072//rRNA metabolic process;GO:0090501//RNA phosphodiester bond hydrolysis
VIT_203s0091g00270	tiprl	91.76	36.63	5.79	2.46	-	-	-	-	-
VIT_218s0001g14270	SN2	31.23	11.65	5.74	2.27	-	-	-	-	-
VIT_202s0025g05110	DTX1	140	39	5.43	1.61	-	-	-	-	GO:0044763//single-organism cellular process
VIT_200s0805g00010	CMTA2	19	45	5.4	13.59	-	-	-	-	-
VIT_204s0008g01370	CYP57	145	60	5.28	2.32	-	-	-	-	-
VIT_206s0004g01610	EIL3	180.74	126.19	5.27	3.91	Environmental Information Processing;Environmental Information Processing	Signal transduction;Signal transduction	ko04075//Plant hormone signal transduction;ko04016//MAPK signaling pathway - plant	K14514;K14514	-
VIT_219s0014g04900	VIT_19s0014g04930	102.21	375.39	5.03	13	Metabolism	Metabolism of terpenoids and polyketides	ko00909//Sesquiterpenoid and triterpenoid biosynthesis	K15803	-
VIT_218s0001g05690	At1g34750	65.39	146.49	4.87	11.19	-	-	-	-	-
VIT_209s0002g03410	IAA26	105.15	186.19	4.82	9.06	Environmental Information Processing	Signal transduction	ko04075//Plant hormone signal transduction	K14484	GO:0009987//cellular process
VIT_204s0008g05880	PKL	384.86	796.32	4.75	10.45	-	-	-	-	-
VIT_205s0049g01970	IAA13	83	139	4.71	8.48	Environmental Information Processing	Signal transduction	ko04075//Plant hormone signal transduction	K14484	GO:0010467//gene expression;GO:0034645//cellular macromolecule biosynthetic process;GO:0050794//regulation of cellular process
VIT_218s0001g08240	HSL1	263	115	4.7	2.18	-	-	-	-	GO:0032147//activation of protein kinase activity;GO:0044710//single-organism metabolic process
VIT_202s0154g00400	SCL6	190.26	205.75	4.61	5.3	-	-	-	-	-
VIT_202s0025g02120	BAM1	133.27	23.11	4.46	0.82	Metabolism	Carbohydrate metabolism	ko00500//Starch and sucrose metabolism	K01177	GO:0044238//primary metabolic process
VIT_201s0137g00050	KAN3	55	4	4.27	0.34	-	-	-	-	-
VIT_211s0016g05080	-	61.86	169.36	4.26	13.63	-	-	-	-	-
VIT_213s0067g03800	COX6B-1	56.36	0.86	4.25	0.07	Metabolism;Metabolism	Global and overview maps;Energy metabolism	ko01100//Metabolic pathways;ko00190//Oxidative phosphorylation	K02267;K02267	-
VIT_201s0127g00210	KNAT6	73.87	29.26	4.21	1.77	-	-	-	-	GO:0010468//regulation of gene expression
VIT_201s0010g00740	BHLH49	131.25	39.17	4.2	1.33	-	-	-	-	-
VIT_209s0002g01300	-	158	494	4.12	13.7	-	-	-	-	-
VIT_214s0030g00690	FRL4A	190.13	388	4.06	8.8	-	-	-	-	-
VIT_205s0051g00670	NCED6	128	87	4.04	2.92	Metabolism;Metabolism;Metabolism	Global and overview maps;Global and overview maps;Metabolism of terpenoids and polyketides	ko01100//Metabolic pathways;ko01110//Biosynthesis of secondary metabolites;ko00906//Carotenoid biosynthesis	K09840;K09840;K09840	GO:0009687//abscisic acid metabolic process
VIT_219s0090g00840	WRKY42	110	20	3.98	0.87	-	-	-	-	-
VIT_207s0104g01260	YUC10	85	11	3.96	0.55	Metabolism;Metabolism	Global and overview maps;Amino acid metabolism	ko01100//Metabolic pathways;ko00380//Tryptophan metabolism	K11816;K11816	GO:0009653//anatomical structure morphogenesis;GO:0009850//auxin metabolic process;GO:0044710//single-organism metabolic process
VIT_208s0040g00070	AGO4A	196.51	0	3.89	0	-	-	-	-	GO:0006412//translation
VIT_218s0166g00320	ABCF4	112	51.79	3.85	1.89	-	-	-	-	GO:0044765//single-organism transport
VIT_217s0000g03560	MYB108	70	31	3.82	1.81	Organismal Systems	Environmental adaptation	ko04626//Plant-pathogen interaction	K09422	-
VIT_204s0008g00160	cki2	125.52	0	3.8	0	-	-	-	-	GO:0006464//cellular protein modification process;GO:0006796//phosphate-containing compound metabolic process
VIT_209s0002g00100	PDS1	109.41	0	3.72	0	Metabolism;Metabolism;Metabolism	Global and overview maps;Global and overview maps;Metabolism of terpenoids and polyketides	ko01100//Metabolic pathways;ko01110//Biosynthesis of secondary metabolites;ko00906//Carotenoid biosynthesis	K02293;K02293;K02293	GO:0006468//protein phosphorylation;GO:0016109//tetraterpenoid biosynthetic process;GO:0043269//regulation of ion transport
VIT_210s0003g00070	DEG15	129.75	0	3.58	0	-	-	-	-	-
VIT_202s0012g01270	PYR1	42	16	3.55	1.44	Environmental Information Processing;Environmental Information Processing	Signal transduction;Signal transduction	ko04075//Plant hormone signal transduction;ko04016//MAPK signaling pathway - plant	K14496;K14496	-
VIT_212s0057g00650	At5g65560	185	185	3.49	3.71	-	-	-	-	-
VIT_213s0019g04630	RPD1	76	14	3.45	0.67	-	-	-	-	-
VIT_206s0004g01480	LOX2.1	97.88	35	3.38	1.34	Metabolism;Metabolism;Metabolism;Metabolism	Global and overview maps;Global and overview maps;Lipid metabolism;Lipid metabolism	ko01100//Metabolic pathways;ko01110//Biosynthesis of secondary metabolites;ko00592//alpha-Linolenic acid metabolism;ko00591//Linoleic acid metabolism	K00454;K00454;K00454;K00454	GO:0006633//fatty acid biosynthetic process
VIT_212s0059g01180	Phf2	40.15	5.93	3.38	0.53	-	-	-	-	-
VIT_215s0021g02510	GATA2	50	10	3.36	0.71	-	-	-	-	-
VIT_208s0007g06160	-	91	17	3.36	0.67	Environmental Information Processing	Signal transduction	ko04075//Plant hormone signal transduction	K14431	GO:0010468//regulation of gene expression;GO:0034645//cellular macromolecule biosynthetic process
VIT_207s0130g00190	SGS3	97.96	0	3.36	0	-	-	-	-	-
VIT_211s0149g00100	DCL4	47.62	0	3.32	0	-	-	-	-	-
VIT_204s0023g02230	SAMT	65.03	607.26	3.25	32.24	Metabolism;Metabolism	Global and overview maps;Lipid metabolism	ko01110//Biosynthesis of secondary metabolites;ko00592//alpha-Linolenic acid metabolism	K08241;K08241	GO:0008152//metabolic process
VIT_213s0106g00380	DRT101	100.21	25.28	3.25	0.87	Metabolism;Metabolism	Global and overview maps;Carbohydrate metabolism	ko01100//Metabolic pathways;ko00520//Amino sugar and nucleotide sugar metabolism	K01836;K01836	GO:0006259//DNA metabolic process;GO:0009416//response to light stimulus;GO:0033554//cellular response to stress
VIT_215s0021g01640	zgc:153521	57	16	3.21	0.96	-	-	-	-	-
VIT_204s0008g06280	Micu1	82.92	178.63	3.17	7.27	-	-	-	-	-
VIT_216s0098g00410	GDPDL2	99.3	442.05	3.14	14.83	-	-	-	-	-
VIT_216s0098g01610	eif1ad	25.17	0	3.09	0	-	-	-	-	GO:0006412//translation;GO:0006605//protein targeting
VIT_212s0028g00410	At1g22280	18.72	42.84	3.04	7.39	-	-	-	-	-
VIT_207s0141g00270	AUX22D	31	85	3.01	8.79	Environmental Information Processing	Signal transduction	ko04075//Plant hormone signal transduction	K14484	GO:0009755//hormone-mediated signaling pathway;GO:0010468//regulation of gene expression;GO:0034645//cellular macromolecule biosynthetic process
VIT_202s0025g01670	sun2	89.84	251	3.01	8.75	-	-	-	-	-
VIT_203s0063g00370	NIR1	98	24	2.99	0.78	Metabolism	Energy metabolism	ko00910//Nitrogen metabolism	K00366	GO:0000097//sulfur amino acid biosynthetic process;GO:0015698//inorganic anion transport;GO:0042126//nitrate metabolic process
VIT_208s0007g00350	TIM9	15	0	2.9	0	-	-	-	-	GO:0008104//protein localization;GO:0043094//cellular metabolic compound salvage;GO:0051234//establishment of localization
VIT_219s0014g04810	VIT_19s0014g04930	88.59	0	2.88	0	Metabolism	Metabolism of terpenoids and polyketides	ko00909//Sesquiterpenoid and triterpenoid biosynthesis	K15803	-
VIT_204s0008g00220	IAA26	48.88	136.75	2.72	8.25	Environmental Information Processing	Signal transduction	ko04075//Plant hormone signal transduction	K14484	-
VIT_208s0007g04030	-	82	36	2.65	1.24	-	-	-	-	-
VIT_208s0007g05740	NPR5	70.79	0	2.62	0	Environmental Information Processing	Signal transduction	ko04075//Plant hormone signal transduction	K14508	-
VIT_206s0004g00100	-	34.87	71.45	2.57	5.59	-	-	-	-	-
VIT_204s0008g06380	TPR1	150	420	2.54	7.57	-	-	-	-	-
VIT_201s0011g00440	-	44	0	2.47	0	-	-	-	-	-
VIT_201s0026g01790	IQD31	78.66	0	2.47	0	-	-	-	-	-
VIT_202s0025g02850	SBT3.3	105.26	251.73	2.44	6.2	-	-	-	-	GO:0019538//protein metabolic process
VIT_200s0360g00050	CYCC1-2	24.08	77.43	2.39	8.06	-	-	-	-	-
VIT_208s0007g07860	At3g12180	19.76	44.72	2.38	6.12	-	-	-	-	GO:0044699//single-organism process
VIT_205s0051g00010	BAM1	39.19	14.08	2.3	1.01	Metabolism	Carbohydrate metabolism	ko00500//Starch and sucrose metabolism	K01177	GO:0005982//starch metabolic process
VIT_216s0050g02720	GDPDL2	72.86	203.24	2.23	6.6	-	-	-	-	-
VIT_217s0000g04560	-	30	5	2.23	0.54	-	-	-	-	GO:0044763//single-organism cellular process
VIT_214s0036g00750	B''BETA	63.72	0	2.23	0	Genetic Information Processing	Translation	ko03015//mRNA surveillance pathway	K11583	-
VIT_201s0010g01080	udkC	79	129	2.16	4.53	-	-	-	-	GO:0003006//developmental process involved in reproduction;GO:0006464//cellular protein modification process;GO:0009174//pyrimidine ribonucleoside monophosphate biosynthetic process;GO:0048580//regulation of post-embryonic development;GO:0051704//multi-organism process
VIT_200s0207g00150	-	45.26	16.55	2.15	0.84	-	-	-	-	-
VIT_208s0007g00180	DOF3.6	39	9	2.12	0.52	-	-	-	-	-
VIT_210s0003g04090	-	53.62	244.45	2.07	10.05	-	-	-	-	-
VIT_204s0008g05190	OCP3	40	15	2.07	0.83	-	-	-	-	-
VIT_213s0019g02430	DAR2	55.45	0	2.02	0	-	-	-	-	-
VIT_218s0001g00280	4CLL5	59	6	1.95	0.21	Metabolism;Metabolism;Metabolism	Global and overview maps;Global and overview maps;Lipid metabolism	ko01100//Metabolic pathways;ko01110//Biosynthesis of secondary metabolites;ko00592//alpha-Linolenic acid metabolism	K10526;K10526;K10526	GO:0001101//response to acid chemical;GO:0009694//jasmonic acid metabolic process;GO:0010243//response to organonitrogen compound;GO:0051707//response to other organism
VIT_206s0004g00920	Pigv	53.1	0	1.94	0	Metabolism;Metabolism	Global and overview maps;Glycan biosynthesis and metabolism	ko01100//Metabolic pathways;ko00563//Glycosylphosphatidylinositol(GPI)-anchor biosynthesis	K07542;K07542	-
VIT_207s0031g02500	KIWI	11	0	1.92	0	-	-	-	-	GO:0010468//regulation of gene expression
VIT_218s0001g07670	DRB1	40.08	0	1.82	0	-	-	-	-	GO:0009725//response to hormone;GO:0035194//posttranscriptional gene silencing by RNA;GO:0070918//production of small RNA involved in gene silencing by RNA;GO:0090305//nucleic acid phosphodiester bond hydrolysis
VIT_211s0052g00670	VLN4	95.97	206.63	1.81	4.15	-	-	-	-	GO:0006996//organelle organization;GO:0022607//cellular component assembly
VIT_207s0130g00380	MET1B	151.3	0	1.8	0	Metabolism;Metabolism	Global and overview maps;Amino acid metabolism	ko01100//Metabolic pathways;ko00270//Cysteine and methionine metabolism	K00558;K00558	GO:0032776//DNA methylation on cytosine
VIT_212s0028g02510	GTE4	58.09	110.42	1.74	3.52	-	-	-	-	GO:0009987//cellular process
VIT_209s0002g01590	NFYA3	32.12	0	1.73	0	-	-	-	-	-
VIT_210s0003g00260	Dnajb13	31.85	9.29	1.69	0.52	-	-	-	-	-
VIT_206s0004g01780	UCNL	38	15	1.68	0.71	-	-	-	-	GO:0006464//cellular protein modification process;GO:0006796//phosphate-containing compound metabolic process
VIT_214s0030g02310	AUX22D	16	15	1.65	1.91	Environmental Information Processing	Signal transduction	ko04075//Plant hormone signal transduction	K14484	GO:0009755//hormone-mediated signaling pathway;GO:0010468//regulation of gene expression;GO:0034645//cellular macromolecule biosynthetic process
VIT_204s0044g00720	RLK1	71	25	1.63	0.61	-	-	-	-	GO:0009987//cellular process
VIT_204s0008g03460	AHK3	30.06	0	1.62	0	Environmental Information Processing	Signal transduction	ko04075//Plant hormone signal transduction	K14489	GO:0000160//phosphorelay signal transduction system;GO:0000302//response to reactive oxygen species;GO:0006468//protein phosphorylation;GO:0006625//protein targeting to peroxisome;GO:0009062//fatty acid catabolic process;GO:0009267//cellular response to starvation;GO:0009409//response to cold;GO:0009617//response to bacterium;GO:0009737//response to abscisic acid;GO:0009744//response to sucrose;G…
VIT_213s0067g01970	LAC12	51	229	1.6	7.66	-	-	-	-	GO:0009808//lignin metabolic process
VIT_212s0028g02520	TCP4	29	3	1.6	0.18	-	-	-	-	GO:0003006//developmental process involved in reproduction;GO:0006351//transcription, DNA-templated;GO:0006952//defense response;GO:0016043//cellular component organization;GO:0031323//regulation of cellular metabolic process;GO:0044763//single-organism cellular process;GO:0048827//phyllome development;GO:0051716//cellular response to stimulus;GO:0060255//regulation of macromolecule metabolic pro…
VIT_204s0008g04780	At2g25620	32.79	107.91	1.57	6.38	-	-	-	-	GO:0002697//regulation of immune effector process;GO:0006464//cellular protein modification process
VIT_203s0088g00950	TBL13	32.04	0	1.56	0	-	-	-	-	-
VIT_204s0023g02280	SAMT	22	3	1.53	0.22	Metabolism;Metabolism	Global and overview maps;Lipid metabolism	ko01110//Biosynthesis of secondary metabolites;ko00592//alpha-Linolenic acid metabolism	K08241;K08241	GO:0008152//metabolic process
VIT_218s0001g13460	DEFA	19	36	1.52	3.07	-	-	-	-	GO:0000904//cell morphogenesis involved in differentiation;GO:0009664//plant-type cell wall organization;GO:0009888//tissue development;GO:0010468//regulation of gene expression;GO:0034645//cellular macromolecule biosynthetic process;GO:0048437//floral organ development;GO:0048580//regulation of post-embryonic development
MSTRG.9775	PCMP-E91	9	0	1.5	0	-	-	-	-	-
VIT_216s0050g01690	GDPDL2	49.52	0	1.49	0	-	-	-	-	-
VIT_206s0004g05940	PUMP2	24	57	1.44	4.01	-	-	-	-	GO:1902582//single-organism intracellular transport
VIT_208s0056g00800	MYB306	25	4	1.41	0.28	Organismal Systems	Environmental adaptation	ko04626//Plant-pathogen interaction	K09422	GO:0001101//response to acid chemical;GO:0010468//regulation of gene expression;GO:0044763//single-organism cellular process
MSTRG.17501	--	14.99	30.88	1.39	3.05	-	-	-	-	-
VIT_215s0046g00480	WSD1	35	1	1.31	0.05	-	-	-	-	-
VIT_203s0038g04190	At4g38150	27	31	1.29	1.57	-	-	-	-	-
VIT_201s0011g04170	LPP1	34.16	81.58	1.23	3.11	-	-	-	-	-
VIT_218s0001g13580	NACK1	65.65	20.71	1.23	0.41	-	-	-	-	-
VIT_204s0008g05070	PCMP-H75	54	23	1.22	0.55	-	-	-	-	-
VIT_218s0001g04120	ValCS	37.41	13.22	1.21	0.45	-	-	-	-	-
VIT_208s0040g03180	RAP2-7	31	68	1.14	2.65	-	-	-	-	GO:0008152//metabolic process
VIT_218s0001g04280	ValCS	35	13	1.14	0.45	Metabolism	Metabolism of terpenoids and polyketides	ko00909//Sesquiterpenoid and triterpenoid biosynthesis	K14181	GO:0006721//terpenoid metabolic process
VIT_214s0036g01310	At4g27220	68	0	1.14	0	-	-	-	-	-
VIT_203s0114g00016	VLN4	7	0	1.1	0	-	-	-	-	GO:0006996//organelle organization;GO:0022607//cellular component assembly
VIT_205s0020g00940	smarcal1	37.77	132.93	1.06	3.79	-	-	-	-	GO:0006325//chromatin organization
VIT_219s0014g03840	-	43	12	1.06	0.32	-	-	-	-	-
VIT_212s0035g00830	At3g25440	19	0	1.04	0	Genetic Information Processing	Folding, sorting and degradation	ko03018//RNA degradation	K01148	-
VIT_208s0056g01160	-	18	2	1	0.12	-	-	-	-	-
VIT_200s2310g00005	HAC1	6.73	0	1	0	-	-	-	-	-
VIT_206s0004g01350	EML3	24.12	186.7	0.99	8.68	-	-	-	-	-
VIT_212s0028g00270	WRKY28	16.61	92	0.97	5.7	-	-	-	-	-
VIT_211s0052g00390	PIRL6	18	38	0.93	2.09	-	-	-	-	-
VIT_203s0038g00870	At4g38890	34.3	73.68	0.92	2.1	-	-	-	-	GO:0006399//tRNA metabolic process;GO:0044710//single-organism metabolic process
VIT_206s0004g00530	ORC1A	32.15	6.31	0.87	0.18	-	-	-	-	-
VIT_201s0146g00150	BAG5	22	4	0.85	0.16	-	-	-	-	-
VIT_200s0532g00050	ILR3	11.9	0	0.82	0	-	-	-	-	-
VIT_208s0007g01780	Rngtt	31.54	0	0.8	0	Genetic Information Processing	Translation	ko03015//mRNA surveillance pathway	K13917	GO:0006259//DNA metabolic process;GO:0006397//mRNA processing;GO:0006470//protein dephosphorylation
VIT_206s0004g03590	RAP2-7	17.89	26.15	0.79	1.23	-	-	-	-	GO:0010467//gene expression;GO:0034645//cellular macromolecule biosynthetic process
VIT_209s0018g02080	At4g31480	41	5	0.79	0.11	-	-	-	-	-
VIT_207s0005g04380	IAA11	13.23	31.28	0.78	1.96	Environmental Information Processing	Signal transduction	ko04075//Plant hormone signal transduction	K14484	GO:0010467//gene expression;GO:0034645//cellular macromolecule biosynthetic process;GO:0050794//regulation of cellular process
VIT_212s0035g01770	MET1A	53	18	0.78	0.28	Metabolism;Metabolism	Global and overview maps;Amino acid metabolism	ko01100//Metabolic pathways;ko00270//Cysteine and methionine metabolism	K00558;K00558	GO:0032259//methylation
VIT_200s0337g00040	-	12	0	0.77	0	-	-	-	-	-
VIT_200s1450g00005	AGL62	11	0	0.75	0	-	-	-	-	-
VIT_212s0028g03046	HAT5	7	0	0.75	0	-	-	-	-	-
VIT_207s0141g00030	KCS17	18	39	0.74	1.7	Metabolism;Metabolism;Organismal Systems;Metabolism	Global and overview maps;Global and overview maps;Environmental adaptation;Lipid metabolism	ko01100//Metabolic pathways;ko01110//Biosynthesis of secondary metabolites;ko04626//Plant-pathogen interaction;ko00062//Fatty acid elongation	K15397;K15397;K15397;K15397	-
VIT_204s0023g01390	AMP2-2	21	44	0.73	1.62	-	-	-	-	-
VIT_207s0191g00240	BHLH96	13	0	0.73	0	-	-	-	-	GO:0010467//gene expression;GO:0034645//cellular macromolecule biosynthetic process
VIT_205s0020g04690	IAA14	9	48	0.7	3.8	Environmental Information Processing	Signal transduction	ko04075//Plant hormone signal transduction	K14484	GO:0009755//hormone-mediated signaling pathway;GO:0010468//regulation of gene expression;GO:0034645//cellular macromolecule biosynthetic process
VIT_208s0007g08790	AGL15	7	0	0.7	0	-	-	-	-	-
VIT_213s0064g01020	-	11	2	0.69	0.13	-	-	-	-	-
VIT_208s0007g08070	WIP2	13	0	0.68	0	-	-	-	-	GO:0000904//cell morphogenesis involved in differentiation;GO:0009664//plant-type cell wall organization;GO:0010468//regulation of gene expression;GO:0048467//gynoecium development
VIT_211s0052g00870	IAA33	6	16	0.65	1.83	-	-	-	-	GO:0009987//cellular process
VIT_212s0028g01570	At3g19950	8	0	0.65	0	-	-	-	-	-
VIT_209s0054g01570	SRF5	17.37	45.04	0.64	1.76	-	-	-	-	GO:0006468//protein phosphorylation
VIT_213s0019g04470	ADK2	11.9	454.9	0.61	32.2	Metabolism;Metabolism	Global and overview maps;Nucleotide metabolism	ko01100//Metabolic pathways;ko00230//Purine metabolism	K00856;K00856	GO:0009152//purine ribonucleotide biosynthetic process;GO:0043101//purine-containing compound salvage
VIT_219s0014g01650	GTE4	19.72	38	0.6	1.23	-	-	-	-	-
VIT_207s0141g00290	AUX28	8	26	0.59	2.15	Environmental Information Processing	Signal transduction	ko04075//Plant hormone signal transduction	K14484	GO:0009755//hormone-mediated signaling pathway;GO:0010468//regulation of gene expression;GO:0034645//cellular macromolecule biosynthetic process
VIT_204s0023g02170	SAMT	11	4	0.58	0.23	-	-	-	-	GO:0008152//metabolic process
VIT_207s0255g00040	CDCA7L	14	0	0.58	0	-	-	-	-	-
VIT_213s0067g03620	RKM4	10.34	83.72	0.55	4.49	Metabolism	Amino acid metabolism	ko00310//Lysine degradation	K19199	-
VIT_211s0016g02880	NAC073	8.62	0	0.53	0	-	-	-	-	GO:0010468//regulation of gene expression;GO:0034645//cellular macromolecule biosynthetic process
VIT_219s0027g00016	CPSF160	10.19	0	0.53	0	Genetic Information Processing	Translation	ko03015//mRNA surveillance pathway	K14401	-
VIT_204s0023g01900	atad-3	18	44	0.52	1.35	-	-	-	-	-
VIT_219s0015g00840	Nop2	7.04	0	0.5	0	-	-	-	-	GO:0016072//rRNA metabolic process
VIT_213s0156g00590	RLK1	22	4	0.49	0.1	-	-	-	-	-
VIT_213s0074g00410	PCMP-H24	24	50	0.47	1.04	-	-	-	-	-
VIT_218s0001g04080	ValCS	16.16	0	0.47	0	Metabolism	Metabolism of terpenoids and polyketides	ko00909//Sesquiterpenoid and triterpenoid biosynthesis	K14181	GO:0008152//metabolic process
VIT_217s0000g00840	-	8.72	31.21	0.46	1.74	-	-	-	-	-
VIT_216s0050g00720	ASK21	9.16	0	0.46	0	Genetic Information Processing;Genetic Information Processing	Folding, sorting and degradation;Folding, sorting and degradation	ko04141//Protein processing in endoplasmic reticulum;ko04120//Ubiquitin mediated proteolysis	K03094;K03094	-
VIT_204s0008g02120	PCMP-H53	25	53	0.45	1.02	-	-	-	-	-
VIT_218s0001g15420	PIN6	12	23	0.44	0.81	-	-	-	-	GO:0009755//hormone-mediated signaling pathway;GO:0009799//specification of symmetry;GO:0009933//meristem structural organization;GO:0048449//floral organ formation;GO:0060918//auxin transport
VIT_213s0019g02140	At5g06060	6	35	0.4	2.49	Metabolism;Metabolism;Metabolism	Global and overview maps;Global and overview maps;Biosynthesis of other secondary metabolites	ko01100//Metabolic pathways;ko01110//Biosynthesis of secondary metabolites;ko00960//Tropane, piperidine and pyridine alkaloid biosynthesis	K08081;K08081;K08081	-
VIT_208s0040g03330	RBG6	3	8	0.4	1.12	-	-	-	-	-
VIT_202s0033g00590	BRX	8	0	0.39	0	-	-	-	-	-
VIT_208s0007g05020	PTST	11.98	0	0.39	0	-	-	-	-	-
VIT_203s0063g02010	ECE2	5.41	30	0.38	2.23	-	-	-	-	GO:0008152//metabolic process
VIT_213s0064g01030	BB	5	23	0.37	1.79	-	-	-	-	GO:0003006//developmental process involved in reproduction;GO:0016567//protein ubiquitination;GO:0044707//single-multicellular organism process;GO:0045926//negative regulation of growth
VIT_218s0001g02590	At1g34110	19	46	0.37	0.95	-	-	-	-	GO:0006464//cellular protein modification process;GO:0006796//phosphate-containing compound metabolic process
VIT_211s0016g04660	PCMP-E55	13	33	0.36	0.96	-	-	-	-	-
VIT_218s0001g08610	ANT	13	66	0.35	1.89	-	-	-	-	GO:0010468//regulation of gene expression;GO:0034645//cellular macromolecule biosynthetic process
VIT_208s0007g01550	LAC7	11	21	0.35	0.72	-	-	-	-	-
VIT_203s0038g03440	POPTRDRAFT_821063	18.72	66.1	0.34	1.27	Genetic Information Processing	Translation	ko00970//Aminoacyl-tRNA biosynthesis	K01872	GO:0006418//tRNA aminoacylation for protein translation
VIT_204s0008g04870	YUC4	7	0	0.34	0	Metabolism;Metabolism	Global and overview maps;Amino acid metabolism	ko01100//Metabolic pathways;ko00380//Tryptophan metabolism	K11816;K11816	GO:0009653//anatomical structure morphogenesis;GO:0009793//embryo development ending in seed dormancy;GO:0009850//auxin metabolic process;GO:0009909//regulation of flower development;GO:0044710//single-organism metabolic process;GO:0048366//leaf development
VIT_205s0077g00600	At3g48810	12	37	0.33	1.07	-	-	-	-	-
VIT_213s0019g03360	IRX12	10	12	0.33	0.69	-	-	-	-	GO:0009808//lignin metabolic process
VIT_212s0028g03350	SBP1	3	20	0.32	2.27	-	-	-	-	-
VIT_204s0023g03060	NACK1	15.32	39.62	0.32	0.98	-	-	-	-	-
MSTRG.15764	CER1	3	18	0.31	2	Metabolism;Metabolism	Global and overview maps;Lipid metabolism	ko01110//Biosynthesis of secondary metabolites;ko00073//Cutin, suberine and wax biosynthesis	K15404;K15404	-
VIT_219s0027g01005	-	9.09	57.42	0.29	1.92	-	-	-	-	-
VIT_218s0001g11390	KAN4	4	7	0.29	0.55	-	-	-	-	-
VIT_207s0129g00260	At2g23060	6	0	0.29	0	-	-	-	-	-
VIT_207s0104g01230	ARF4	10	22	0.27	0.62	Environmental Information Processing	Signal transduction	ko04075//Plant hormone signal transduction	K14486	GO:0009987//cellular process
VIT_206s0004g01450	LOX2.1	13.12	186.68	0.26	3.95	Metabolism;Metabolism;Metabolism;Metabolism	Global and overview maps;Global and overview maps;Lipid metabolism;Lipid metabolism	ko01100//Metabolic pathways;ko01110//Biosynthesis of secondary metabolites;ko00592//alpha-Linolenic acid metabolism;ko00591//Linoleic acid metabolism	K00454;K00454;K00454;K00454	GO:0044710//single-organism metabolic process
VIT_200s0215g00090	lnp	4.25	22.32	0.26	1.44	-	-	-	-	-
VIT_218s0001g12900	JMT	5	21	0.24	1.08	Metabolism;Metabolism	Global and overview maps;Lipid metabolism	ko01110//Biosynthesis of secondary metabolites;ko00592//alpha-Linolenic acid metabolism	K08241;K08241	GO:0008152//metabolic process
VIT_206s0004g01400	RLK1	12.43	0	0.24	0	-	-	-	-	GO:0006796//phosphate-containing compound metabolic process
VIT_209s0002g01290	-	11	0	0.24	0	-	-	-	-	-
VIT_201s0011g00350	CYP78A5	5	19	0.18	0.71	-	-	-	-	-
VIT_206s0004g01410	RLK1	14	0	0.18	0	-	-	-	-	GO:0006796//phosphate-containing compound metabolic process
VIT_207s0005g05400	ABI3	7	11	0.17	0.29	-	-	-	-	GO:0001101//response to acid chemical;GO:0006355//regulation of transcription, DNA-templated;GO:0007165//signal transduction;GO:0009725//response to hormone;GO:0033993//response to lipid;GO:1901700//response to oxygen-containing compound
VIT_204s0008g05720	At5g11120/At5g11130	3	24	0.16	1.37	-	-	-	-	-
VIT_201s0113g00500	AGO7	7	8	0.13	0.15	-	-	-	-	GO:0006412//translation;GO:0006950//response to stress;GO:0009791//post-embryonic development;GO:0030422//production of siRNA involved in RNA interference;GO:0050793//regulation of developmental process
VIT_219s0014g04800	VIT_19s0014g04930	3.48	21.34	0.11	0.69	Metabolism	Metabolism of terpenoids and polyketides	ko00909//Sesquiterpenoid and triterpenoid biosynthesis	K15803	-
VIT_211s0016g05640	IAA29	1	0	0.09	0	Environmental Information Processing	Signal transduction	ko04075//Plant hormone signal transduction	K14484	-
VIT_200s0294g00080	GDPDL2	2	16	0.08	0.65	-	-	-	-	-
VIT_210s0003g01760	PCMP-E101	1	10	0.07	0.7	-	-	-	-	-
VIT_213s0019g01700	SCL14	2	15	0.05	0.38	-	-	-	-	-
VIT_205s0049g01220	trc	0	171.76	0	6.02	-	-	-	-	GO:0006464//cellular protein modification process;GO:0006796//phosphate-containing compound metabolic process
VIT_214s0066g01170	fray2	0	163.39	0	4.76	-	-	-	-	GO:0006464//cellular protein modification process;GO:0006796//phosphate-containing compound metabolic process
VIT_201s0137g00460	RGLG2	0	75.3	0	3.29	-	-	-	-	-
VIT_205s0020g00790	-	0	154.01	0	3.28	-	-	-	-	-
VIT_206s0080g00540	At2g27730	0	18.98	0	3.19	-	-	-	-	-
VIT_209s0002g08940	NUP96	0	157.94	0	2.93	Genetic Information Processing	Translation	ko03013//RNA transport	K14297	GO:0000097//sulfur amino acid biosynthetic process;GO:0002218//activation of innate immune response;GO:0006405//RNA export from nucleus;GO:0006886//intracellular protein transport;GO:0009725//response to hormone;GO:0019827//stem cell population maintenance;GO:0048580//regulation of post-embryonic development
VIT_208s0007g02910	SPY	0	95	0	2.67	-	-	-	-	GO:0006342//chromatin silencing;GO:0006402//mRNA catabolic process;GO:0006464//cellular protein modification process;GO:0009937//regulation of gibberellic acid mediated signaling pathway;GO:0035194//posttranscriptional gene silencing by RNA;GO:0048869//cellular developmental process;GO:0090567//reproductive shoot system development
VIT_200s1311g00010	FRO1	0	14	0	2.27	Metabolism;Metabolism	Global and overview maps;Energy metabolism	ko01100//Metabolic pathways;ko00190//Oxidative phosphorylation	K03937;K03937	GO:0006091//generation of precursor metabolites and energy;GO:0044710//single-organism metabolic process
VIT_209s0002g03680	At4g26100	0	79.04	0	2.17	-	-	-	-	GO:0006464//cellular protein modification process;GO:0006796//phosphate-containing compound metabolic process
VIT_219s0014g01780	BZIP61	0	33	0	1.99	-	-	-	-	-
VIT_200s0125g00160	At1g56130	0	12	0	1.95	-	-	-	-	GO:0006796//phosphate-containing compound metabolic process
VIT_200s0379g00010	-	0	17.43	0	1.68	-	-	-	-	-
VIT_218s0001g08520	ACS8	0	39	0	1.61	Metabolism;Metabolism;Metabolism	Global and overview maps;Global and overview maps;Amino acid metabolism	ko01100//Metabolic pathways;ko01110//Biosynthesis of secondary metabolites;ko00270//Cysteine and methionine metabolism	K01762;K01762;K01762	GO:0007275//multicellular organism development;GO:0009692//ethylene metabolic process;GO:0018871//1-aminocyclopropane-1-carboxylate metabolic process
VIT_215s0021g01510	DAD1	0	32	0	1.42	Metabolism;Metabolism;Metabolism;Metabolism	Global and overview maps;Global and overview maps;Lipid metabolism;Lipid metabolism	ko01100//Metabolic pathways;ko01110//Biosynthesis of secondary metabolites;ko00564//Glycerophospholipid metabolism;ko00592//alpha-Linolenic acid metabolism	K16818;K16818;K16818;K16818	GO:0006629//lipid metabolic process
VIT_214s0081g00730	ERF1B	0	15	0	1.39	Environmental Information Processing;Environmental Information Processing	Signal transduction;Signal transduction	ko04075//Plant hormone signal transduction;ko04016//MAPK signaling pathway - plant	K14516;K14516	GO:0010467//gene expression;GO:0034645//cellular macromolecule biosynthetic process
VIT_208s0007g08770	SIN2	0	15.35	0	1.34	-	-	-	-	-
VIT_215s0048g01300	GAUT1	0	37.27	0	1.06	Metabolism	Carbohydrate metabolism	ko00520//Amino sugar and nucleotide sugar metabolism	K13648	GO:0000271//polysaccharide biosynthetic process;GO:0010394//homogalacturonan metabolic process;GO:0048509//regulation of meristem development
VIT_208s0007g00600	LAC2	0	22	0	1.03	-	-	-	-	GO:0009808//lignin metabolic process
VIT_208s0058g00660	Os11g0109000	0	20	0	1	-	-	-	-	-
VIT_202s0012g00620	DRT101	0	28.4	0	0.98	Metabolism;Metabolism	Global and overview maps;Carbohydrate metabolism	ko01100//Metabolic pathways;ko00520//Amino sugar and nucleotide sugar metabolism	K01836;K01836	GO:0006259//DNA metabolic process;GO:0009416//response to light stimulus;GO:0033554//cellular response to stress
VIT_205s0124g00070	At3g12360	0	10	0	0.96	-	-	-	-	-
VIT_203s0063g01415	Os01g0723500	0	19	0	0.9	-	-	-	-	-
VIT_214s0006g01850	XPO1	0	9	0	0.88	Genetic Information Processing;Genetic Information Processing	Translation;Translation	ko03013//RNA transport;ko03008//Ribosome biogenesis in eukaryotes	K14290;K14290	-
VIT_218s0001g04510	ValCS	0	12	0	0.76	Metabolism	Metabolism of terpenoids and polyketides	ko00909//Sesquiterpenoid and triterpenoid biosynthesis	K14181	GO:0006721//terpenoid metabolic process
VIT_215s0021g01520	DAD1	0	14	0	0.65	Metabolism;Metabolism;Metabolism;Metabolism	Global and overview maps;Global and overview maps;Lipid metabolism;Lipid metabolism	ko01100//Metabolic pathways;ko01110//Biosynthesis of secondary metabolites;ko00564//Glycerophospholipid metabolism;ko00592//alpha-Linolenic acid metabolism	K16818;K16818;K16818;K16818	-
VIT_219s0014g03940	-	0	8	0	0.49	-	-	-	-	-
VIT_210s0003g00910	At4g18490	0	11	0	0.46	-	-	-	-	-
VIT_206s0004g04990	SCL14	0	10	0	0.44	-	-	-	-	-
VIT_204s0044g00840	RLK1	0	13	0	0.38	-	-	-	-	GO:0006796//phosphate-containing compound metabolic process
VIT_202s0025g03540	TUBB1	0	7.83	0	0.34	Cellular Processes	Transport and catabolism	ko04145//Phagosome	K07375	GO:0043623//cellular protein complex assembly;GO:0044763//single-organism cellular process
VIT_200s0840g00010	ACS3	0	7	0	0.29	Metabolism;Metabolism;Metabolism	Global and overview maps;Global and overview maps;Amino acid metabolism	ko01100//Metabolic pathways;ko01110//Biosynthesis of secondary metabolites;ko00270//Cysteine and methionine metabolism	K01762;K01762;K01762	-
VIT_212s0059g00700	GAM1	0	1	0	0.06	Organismal Systems	Environmental adaptation	ko04626//Plant-pathogen interaction	K09422	GO:0044763//single-organism cellular process;GO:0050794//regulation of cellular process

## Sheet: interacted proteins
Interactions	id	Symbol	CK_fpkm	GA_fpkm	Pathway	K_ID	GO Process
ARF9（6）	VIT_203s0038g04190	At4g38150	1.29	1.57	-	-	-
	VIT_212s0057g00650	At5g65560	3.49	3.71	-	-	-
	VIT_206s0004g01610	EIL3	5.27	3.91	ko04075//Plant hormone signal transduction	K14514	-
	VIT_202s0012g01270	PYR1	3.55	1.44	ko04075//Plant hormone signal transduction	K14496	-
	VIT_211s0052g00870	IAA33	0.65	1.83	-	-	GO:0009987//cellular process
	VIT_200s0207g00150	-	2.15	0.84	-	-	-
ARF8（6）	VIT_201s0026g01140	BPE	13.08	12.58	-	-	-
	VIT_217s0000g05370	BHLH79	27.63	30.11	-	-	-
	VIT_207s0005g04380	IAA11	0.78	1.96	ko04075//Plant hormone signal transduction	K14484	GO:0010467//gene expression
	VIT_218s0001g08090	IAA9	48.42	1.24	ko04075//Plant hormone signal transduction	K14484	GO:0009755//hormone-mediated signaling pathway
	VIT_215s0048g02380	DCL1	5.79	9.24	-	-	GO:0010467//gene expression
	VIT_208s0007g02030	LAX2	79.96	139.61	ko04075//Plant hormone signal transduction	K13946	-
ARF6-1（50）	VIT_212s0028g01110	PIF5	81.66	47.76	ko04075//Plant hormone signal transduction	K16189	-
	VIT_218s0001g12020	BZR1	53.38	37.27	ko04075//Plant hormone signal transduction	K14503	-
	VIT_208s0040g03180	RAP2-7	1.14	2.65	-	-	GO:0008152//metabolic process
	VIT_204s0008g07360	ARF1	5.85	9.26	-	-	GO:0035556//intracellular signal transduction
	VIT_207s0031g00220	AP2	59.18	42.69	-	-	GO:0000160//phosphorelay signal transduction system
	VIT_204s0023g02170	SAMT	0.58	0.23	-	-	GO:0008152//metabolic process
	VIT_215s0021g02300	SPL8	7.92	16.54	-	-
	MSTRG.15764	CER1	0.31	2	ko01110//Biosynthesis of secondary metabolites	K15404	-
	VIT_206s0004g04990	SCL14	0	0.44	-	-	-
	VIT_213s0019g01700	SCL14	0.05	0.38	-	-	-
	VIT_218s0001g07670	DRB1	1.82	0	-	-	GO:0009725//response to hormone
	VIT_204s0023g02230	SAMT	3.25	32.24	ko01110//Biosynthesis of secondary metabolites	K08241	GO:0008152//metabolic process
	VIT_218s0001g12900	JMT	0.24	1.08	ko01110//Biosynthesis of secondary metabolites	K08241	GO:0008152//metabolic process
	VIT_218s0001g00280	4CLL5	1.95	0.21	ko01100//Metabolic pathways	K10526	GO:0001101//response to acid chemical
	VIT_201s0127g00210	KNAT6	4.21	1.77	-	-	GO:0010468//regulation of gene expression
	VIT_217s0000g03560	MYB108	3.82	1.81	ko04626//Plant-pathogen interaction	K09422	-
	VIT_201s0010g01080	udkC	2.16	4.53	-	-	GO:0003006//developmental process involved in reproduction
	VIT_210s0003g04090	-	2.07	10.05	-	-	-
	VIT_208s0040g00070	AGO4A	3.89	0	-	-	GO:0006412//translation
	VIT_215s0021g01510	DAD1	0	1.42	ko01100//Metabolic pathways	K16818	GO:0006629//lipid metabolic process
	VIT_215s0021g01520	DAD1	0	0.65	ko01100//Metabolic pathways	K16818	-
	VIT_207s0141g00290	AUX28	0.59	2.15	ko04075//Plant hormone signal transduction	K14484	GO:0009755//hormone-mediated signaling pathway
	VIT_207s0005g01950	MYB108	9.09	3.65	ko04626//Plant-pathogen interaction	K09422	-
	VIT_200s0337g00040	-	0.77	0	-	-	-
	VIT_204s0023g02280	SAMT	1.53	0.22	ko01110//Biosynthesis of secondary metabolites	K08241	GO:0008152//metabolic process
	VIT_212s0028g02520	TCP4	1.6	0.18	-	-	GO:0003006//developmental process involved in reproduction
	VIT_217s0000g00840	-	0.46	1.74	-	-	-
	VIT_206s0004g01450	LOX2.1	0.26	3.95	ko01100//Metabolic pathways	K00454	GO:0044710//single-organism metabolic process
	VIT_206s0004g01480	LOX2.1	3.38	1.34	ko01100//Metabolic pathways	K00454	GO:0006633//fatty acid biosynthetic process
	VIT_218s0166g00320	ABCF4	3.85	1.89	-	-	GO:0044765//single-organism transport
	VIT_215s0048g01300	GAUT1	0	1.06	ko00520//Amino sugar and nucleotide sugar metabolism	K13648	GO:0000271//polysaccharide biosynthetic process
	VIT_219s0014g03940	-	0	0.49	-	-	-
	VIT_203s0091g00270	tiprl	5.79	2.46	-	-	-
	VIT_204s0023g03620	RPN10	8.37	1.95	ko03050//Proteasome	K03029	GO:0019941//modification-dependent protein catabolic process
	VIT_203s0038g00870	At4g38890	0.92	2.1	-	-	GO:0006399//tRNA metabolic process
	VIT_213s0019g04470	ADK2	0.61	32.2	ko01100//Metabolic pathways	K00856	GO:0009152//purine ribonucleotide biosynthetic process
	VIT_208s0007g06160	-	3.36	0.67	ko04075//Plant hormone signal transduction	K14431	GO:0010468//regulation of gene expression
	VIT_218s0001g04080	ValCS	0.47	0	ko00909//Sesquiterpenoid and triterpenoid biosynthesis	K14181	GO:0008152//metabolic process
	VIT_218s0001g04120	ValCS	1.21	0.45	-	-	-
	VIT_218s0001g04280	ValCS	1.14	0.45	ko00909//Sesquiterpenoid and triterpenoid biosynthesis	K14181	GO:0006721//terpenoid metabolic process
	VIT_218s0001g04510	ValCS	0	0.76	ko00909//Sesquiterpenoid and triterpenoid biosynthesis	K14181	GO:0006721//terpenoid metabolic process
	VIT_219s0014g04800	VIT_19s0014g04930	0.11	0.69	ko00909//Sesquiterpenoid and triterpenoid biosynthesis	K15803	-
	VIT_219s0014g04810	VIT_19s0014g04930	2.88	0	ko00909//Sesquiterpenoid and triterpenoid biosynthesis	K15803	-
	VIT_219s0014g04900	VIT_19s0014g04930	5.03	13	ko00909//Sesquiterpenoid and triterpenoid biosynthesis	K15803	-
	VIT_218s0001g11630	CYP74A	39.69	104.54	ko01100//Metabolic pathways	K01723	GO:0044710//single-organism metabolic process
	VIT_205s0020g04670	AUX22D	6.86	29.06	ko04075//Plant hormone signal transduction	K14484	GO:0009755//hormone-mediated signaling pathway
	VIT_207s0141g00270	AUX22D	3.01	8.79	ko04075//Plant hormone signal transduction	K14484	GO:0009755//hormone-mediated signaling pathway
	VIT_200s0360g00050	CYCC1-2	2.39	8.06	-	-	-
	VIT_215s0046g00480	WSD1	1.31	0.05	-	-	-
	VIT_218s0001g08090	IAA9	48.42	1.24	ko04075//Plant hormone signal transduction	K14484	GO:0009755//hormone-mediated signaling pathway
ARF6-2（9）	VIT_212s0028g01110	PIF5	81.66	47.76	ko04075//Plant hormone signal transduction	K16189	-
	VIT_218s0001g15420	PIN6	0.44	0.81	-	-	GO:0009755//hormone-mediated signaling pathway
	VIT_218s0001g12020	BZR1	53.38	37.27	ko04075//Plant hormone signal transduction	K14503	-
	VIT_211s0052g00870	IAA33	0.65	1.83	-	-	GO:0009987//cellular process
	VIT_208s0040g03180	RAP2-7	1.14	2.65	-	-	GO:0008152//metabolic process
	VIT_204s0008g07360	ARF1	5.85	9.26	-	-	GO:0035556//intracellular signal transduction
	VIT_208s0007g07230	MYB5	14.73	10.6	ko04626//Plant-pathogen interaction	K09422	-
	VIT_212s0059g00700	GAM1	0	0.06	ko04626//Plant-pathogen interaction	K09422	GO:0044763//single-organism cellular process
	VIT_206s0080g00540	At2g27730	0	3.19	-	-	-
ARF5-1（9）	VIT_209s0002g05150	AUX22A	71.71	132.09	ko04075//Plant hormone signal transduction	K14484	GO:0009755//hormone-mediated signaling pathway
	VIT_205s0049g01970	IAA13	4.71	8.48	ko04075//Plant hormone signal transduction	K14484	GO:0010467//gene expression
	VIT_214s0081g00010	AUX28	7.36	4.18	ko04075//Plant hormone signal transduction	K14484	GO:0006950//response to stress
	VIT_205s0020g04690	IAA14	0.7	3.8	ko04075//Plant hormone signal transduction	K14484	GO:0009755//hormone-mediated signaling pathway
	VIT_218s0001g13930	ARF5	38.92	41.11	ko04075//Plant hormone signal transduction	K14486	GO:0000578//embryonic axis specification
	VIT_207s0129g01050	MYB44	235.79	100.77	ko04626//Plant-pathogen interaction	K09422	-
	VIT_218s0001g09850	MYB44	526.79	464.96	ko04626//Plant-pathogen interaction	K09422	-
	VIT_204s0008g00220	IAA26	2.72	8.25	ko04075//Plant hormone signal transduction	K14484	-
	VIT_208s0007g02030	LAX2	79.96	139.61	ko04075//Plant hormone signal transduction	K13946	-
ARF5-2（10）	VIT_205s0049g01970	IAA13	4.71	8.48	ko04075//Plant hormone signal transduction	K14484	GO:0010467//gene expression
	VIT_205s0020g04690	IAA14	0.7	3.8	ko04075//Plant hormone signal transduction	K14484	GO:0009755//hormone-mediated signaling pathway
	VIT_218s0001g08090	IAA9	48.42	1.24	ko04075//Plant hormone signal transduction	K14484	GO:0009755//hormone-mediated signaling pathway
	VIT_202s0033g00590	BRX	0.39	0	-	-	-
	VIT_205s0020g04680
	VIT_214s0081g00010	AUX28	7.36	4.18	ko04075//Plant hormone signal transduction	K14484	GO:0006950//response to stress
	VIT_217s0000g02420	PIN1	5.85	15.52	-	-	GO:0009117//nucleotide metabolic process
	VIT_209s0002g05150	AUX22A	71.71	132.09	ko04075//Plant hormone signal transduction	K14484	GO:0009755//hormone-mediated signaling pathway
	VIT_207s0005g04380	IAA11	0.78	1.96	ko04075//Plant hormone signal transduction	K14484	GO:0010467//gene expression
	VIT_207s0141g00270	AUX22D	3.01	8.79	ko04075//Plant hormone signal transduction	K14484	GO:0009755//hormone-mediated signaling pathway
ARF4-1（10）	VIT_204s0043g00340	KAN1	15.15	14.29	-	-	-
	VIT_218s0001g08090	IAA9	48.42	1.24	ko04075//Plant hormone signal transduction	K14484	GO:0009755//hormone-mediated signaling pathway
	VIT_208s0040g03330	RBG6	0.4	1.12	-	-	-
	VIT_201s0113g00500	AGO7	0.13	0.15	-	-	GO:0006412//translation
	VIT_203s0038g00830	AGO7	6.78	8.56	-	-	GO:0006412//translation
	VIT_211s0149g00120	DCL4	40.74	47.02	-	-	GO:0002252//immune effector process
	VIT_207s0130g00190	SGS3	3.36	0	-	-	-
	VIT_208s0007g00600	LAC2	0	1.03	-	-	GO:0009808//lignin metabolic process
	VIT_213s0019g03360	IRX12	0.33	0.69	-	-	GO:0009808//lignin metabolic process
	VIT_213s0067g01970	LAC12	1.6	7.66	-	-	GO:0009808//lignin metabolic process
ARF4-2（179）	VIT_200s0805g00010	CMTA2	5.4	13.59	-	-	GO:0009987//cellular process				-
	VIT_200s1311g00010	FRO1	0	2.27	ko01100//Metabolic pathways	K03937	GO:0006091//generation of precursor metabolites and energy
	VIT_201s0150g00170	rsc5	8.65	19.23	-	-	GO:0000097//sulfur amino acid biosynthetic process
	VIT_217s0000g00130	rsc5	10.69	5.11	-	-	-
	VIT_208s0058g00660	Os11g0109000	0	1	-	-	-
	VIT_207s0141g00030	KCS17	0.74	1.7	ko01100//Metabolic pathways	K15397	-
	VIT_207s0005g04380	IAA11	0.78	1.96	ko04075//Plant hormone signal transduction	K14484	GO:0010467//gene expression
	VIT_212s0028g02510	GTE4	1.74	3.52	-	-	GO:0009987//cellular process
	VIT_219s0014g01650	GTE4	0.6	1.23	-	-	-
	VIT_207s0104g00960	HIS2A	12.04	1.39	-	-	-
	VIT_206s0004g00920	Pigv	1.94	0	ko01100//Metabolic pathways	K07542	-
	VIT_201s0146g00150	BAG5	0.85	0.16	-	-	-
	VIT_201s0011g00350	CYP78A5	0.18	0.71	-	-	-
	VIT_201s0137g00050	KAN3	4.27	0.34	-	-	-
	MSTRG.9775	PCMP-E91	1.5	0	-	-	-
	VIT_212s0028g00410	At1g22280	3.04	7.39	-	-	-
	VIT_218s0001g05690	At1g34750	4.87	11.19	-	-	-
	VIT_213s0067g03800	COX6B-1	4.25	0.07	ko01100//Metabolic pathways	K02267	-
	VIT_207s0191g00240	BHLH96	0.73	0	-	-	GO:0010467//gene expression
	VIT_218s0001g06650	BHLH96	50.06	7.77	-	-	-
	VIT_201s0010g03780	AHK3	52.92	8.14	ko04075//Plant hormone signal transduction	K14489	GO:0000160//phosphorelay signal transduction system
	VIT_204s0008g03460	AHK3	1.62	0	ko04075//Plant hormone signal transduction	K14489	GO:0000160//phosphorelay signal transduction system
	VIT_210s0003g00070	DEG15	3.58	0	-	-	-
	VIT_211s0016g04660	PCMP-E55	0.36	0.96	-	-	-
	VIT_202s0033g00590	BRX	0.39	0	-	-	-
	VIT_207s0104g01260	YUC10	3.96	0.55	ko01100//Metabolic pathways	K11816	GO:0009653//anatomical structure morphogenesis
	VIT_209s0002g03210	At1g51965	5.92	0	-	-	GO:0001101//response to acid chemical
	VIT_212s0059g00880	WRKY6	11.53	24.39	-	-	-
	VIT_219s0090g00840	WRKY42	3.98	0.87	-	-	-
	VIT_200s0294g00080	GDPDL2	0.08	0.65	-	-	-
	VIT_216s0050g01690	GDPDL2	1.49	0	-	-	-
	VIT_216s0050g02720	GDPDL2	2.23	6.6	-	-	-
	VIT_216s0098g00410	GDPDL2	3.14	14.83	-	-	-
	VIT_201s0011g02790	IDA	6.84	3.19	-	-	-
	VIT_201s0010g00740	BHLH49	4.2	1.33	-	-	-
	VIT_201s0010g00690	RPOT1	6.91	14.21	-	-	GO:0034645//cellular macromolecule biosynthetic process
	VIT_201s0026g02710	NAC029	87.93	41.66	-	-	GO:0006952//defense response
	VIT_217s0000g02420	PIN1	5.85	15.52	-	-	GO:0009117//nucleotide metabolic process
	VIT_208s0007g06150	RPL6	10.21	23.02	ko03010//Ribosome	K02934	-
	VIT_218s0001g14270	SN2	5.74	2.27	-	-	-
	VIT_209s0054g01570	SRF5	0.64	1.76	-	-	GO:0006468//protein phosphorylation
	VIT_200s2310g00005	HAC1	1	0	-	-	-
	VIT_209s0054g01780	HAC12	18.51	1.16	-	-	GO:0010468//regulation of gene expression
	VIT_219s0085g01030	AMC5	203.05	437.79	-	-	GO:0019538//protein metabolic process
	VIT_209s0002g08940	NUP96	0	2.93	ko03013//RNA transport	K14297	GO:0000097//sulfur amino acid biosynthetic process
	VIT_201s0026g01790	IQD31	2.47	0	-	-	-
	VIT_201s0011g00440	-	2.47	0	-	-	-
	VIT_207s0031g02090	-	10.75	3.45	-	-	-
	VIT_207s0129g00660	GH3.1	8.79	20.69	ko04075//Plant hormone signal transduction	K14487	GO:0009725//response to hormone
	VIT_203s0063g00370	NIR1	2.99	0.78	ko00910//Nitrogen metabolism	K00366	GO:0000097//sulfur amino acid biosynthetic process
	VIT_204s0023g01900	atad-3	0.52	1.35	-	-	-
	VIT_204s0023g01390	AMP2-2	0.73	1.62	-	-	-
	VIT_210s0003g00260	Dnajb13	1.69	0.52	-	-	-
	VIT_218s0001g13580	NACK1	1.23	0.41	-	-	-
	VIT_207s0255g00040	CDCA7L	0.58	0	-	-	-
	VIT_204s0008g05880	PKL	4.75	10.45	-	-	-
	VIT_211s0016g05080	-	4.26	13.63	-	-	-
	VIT_204s0008g05070	PCMP-H75	1.22	0.55	-	-	-
	VIT_204s0008g04780	At2g25620	1.57	6.38	-	-	GO:0002697//regulation of immune effector process
	VIT_211s0118g00700	Os02g0799000	15.36	6.36	-	-	GO:0006464//cellular protein modification process
	VIT_204s0008g00160	cki2	3.8	0	-	-	GO:0006464//cellular protein modification process
	VIT_209s0002g03680	At4g26100	0	2.17	-	-	GO:0006464//cellular protein modification process
	VIT_212s0059g01350	-	11.6	5.64	-	-	-
	VIT_213s0019g04630	RPD1	3.45	0.67	-	-	-
	VIT_213s0019g02430	DAR2	2.02	0	-	-	-
	VIT_216s0098g01610	eif1ad	3.09	0	-	-	GO:0006412//translation
	VIT_208s0007g05740	NPR5	2.62	0	ko04075//Plant hormone signal transduction	K14508	-
	VIT_208s0007g08770	SIN2	0	1.34	-	-	-
	VIT_219s0014g01780	BZIP61	0	1.99	-	-	-
	VIT_215s0021g01640	zgc:153521	3.21	0.96	-	-	-
	VIT_213s0019g02090	At2g44920	10.57	5.22	-	-	-
	VIT_215s0046g01440	CPRF1	17.5	35.52	-	-	GO:0010467//gene expression
	VIT_201s0137g00460	RGLG2	0	3.29	-	-	-
	VIT_201s0011g04170	LPP1	1.23	3.11	-	-	-
	VIT_208s0007g01780	Rngtt	0.8	0	ko03015//mRNA surveillance pathway	K13917	GO:0006259//DNA metabolic process
	VIT_208s0007g02910	SPY	0	2.67	-	-	GO:0006342//chromatin silencing
	VIT_205s0062g01060	SPBC2A9.03	64.74	9.24	-	-	-
	VIT_219s0015g01750	SPBC2A9.03	48.71	15.68	-	-	-
	VIT_206s0004g01780	UCNL	1.68	0.71	-	-	GO:0006464//cellular protein modification process
	VIT_214s0030g00690	FRL4A	4.06	8.8	-	-	-
	VIT_214s0081g00730	ERF1B	0	1.39	ko04075//Plant hormone signal transduction	K14516	GO:0010467//gene expression
	VIT_202s0025g02120	BAM1	4.46	0.82	ko00500//Starch and sucrose metabolism	K01177	GO:0044238//primary metabolic process
	VIT_205s0051g00010	BAM1	2.3	1.01	ko00500//Starch and sucrose metabolism	K01177	GO:0005982//starch metabolic process
	VIT_212s0035g00830	At3g25440	1.04	0	ko03018//RNA degradation	K01148	-
	VIT_200s0379g00010	-	0	1.68	-	-	-
	VIT_204s0023g03060	NACK1	0.32	0.98	-	-	-
	VIT_213s0064g01020	-	0.69	0.13	-	-	-
	VIT_218s0001g13460	DEFA	1.52	3.07	-	-	GO:0000904//cell morphogenesis involved in differentiation
	VIT_218s0166g00320	ABCF4	3.85	1.89	-	-	GO:0044765//single-organism transport
	VIT_213s0067g03620	RKM4	0.55	4.49	ko00310//Lysine degradation	K19199	-
	VIT_213s0019g00285	ABCB20	6.52	2.49	ko02010//ABC transporters	K05658	-
	VIT_212s0028g01570	At3g19950	0.65	0	-	-	-
	VIT_216s0050g00720	ASK21	0.46	0	ko04141//Protein processing in endoplasmic reticulum	K03094	-
	VIT_202s0025g00140	RHA1B	7.21	3.55	-	-	-
	VIT_202s0025g00830	At3g61590	19.13	8.88	-	-	GO:0032446//protein modification by small protein conjugation
	VIT_207s0151g00290	VAB	6.99	3.07	-	-	-
	VIT_213s0064g01030	BB	0.37	1.79	-	-	GO:0003006//developmental process involved in reproduction
	VIT_205s0124g00070	At3g12360	0	0.96	-	-	-
	VIT_202s0025g02850	SBT3.3	2.44	6.2	-	-	GO:0019538//protein metabolic process
	VIT_206s0004g00530	ORC1A	0.87	0.18	-	-	-
	VIT_205s0029g00330	SAHH	31.62	73.65	ko01100//Metabolic pathways	K01251	GO:0044237//cellular metabolic process
	VIT_209s0002g00100	PDS1	3.72	0	ko01100//Metabolic pathways	K02293	GO:0006468//protein phosphorylation
	VIT_205s0049g01220	trc	0	6.02	-	-	GO:0006464//cellular protein modification process
	VIT_205s0020g04690	IAA14	0.7	3.8	ko04075//Plant hormone signal transduction	K14484	GO:0009755//hormone-mediated signaling pathway
	VIT_210s0003g00910	At4g18490	0	0.46	-	-	-
	VIT_210s0003g01760	PCMP-E101	0.07	0.7	-	-	-
	VIT_202s0033g01110	CDKF-4	6.83	0.83	-	-	GO:0006464//cellular protein modification process
	VIT_203s0038g00160	phf2	20.11	6.94	-	-	GO:0006090//pyruvate metabolic process
	VIT_212s0059g01180	Phf2	3.38	0.53	-	-	-
	VIT_202s0025g01670	sun2	3.01	8.75	-	-	-
	VIT_206s0004g00100	-	2.57	5.59	-	-	-
	VIT_219s0015g00840	Nop2	0.5	0	-	-	GO:0016072//rRNA metabolic process
	VIT_213s0067g01590	LECRK59	7.38	26.65	-	-	-
	VIT_211s0103g00595	-	7.45	3.01	-	-	-
	VIT_213s0019g04380	ARF18	9.1	29.17	-	-	GO:0007275//multicellular organism development
	VIT_200s0215g00090	lnp	0.26	1.44	-	-	-
	VIT_202s0033g01150	Lnp	22.32	6.56	-	-	-
	VIT_209s0018g02080	At4g31480	0.79	0.11	-	-	-
	VIT_204s0008g06280	Micu1	3.17	7.27	-	-	-
	VIT_204s0008g05090	CYP95	6.94	0	-	-	GO:0044238//primary metabolic process
	VIT_204s0008g01370	CYP57	5.28	2.32	-	-	-
	VIT_204s0008g02120	PCMP-H53	0.45	1.02	-	-	-
	VIT_213s0074g00410	PCMP-H24	0.47	1.04	-	-	-
	VIT_203s0063g01415	Os01g0723500	0	0.9	-	-	-
	VIT_203s0063g02010	ECE2	0.38	2.23	-	-	GO:0008152//metabolic process
	VIT_205s0020g01240	GGPPS1	6.5	2.19	ko01100//Metabolic pathways	K13789	GO:0008654//phospholipid biosynthetic process
	VIT_218s0001g08610	ANT	0.35	1.89	-	-	GO:0010468//regulation of gene expression
	VIT_200s0840g00010	ACS3	0	0.29	ko01100//Metabolic pathways	K01762	-
	VIT_218s0001g08520	ACS8	0	1.61	ko01100//Metabolic pathways	K01762	GO:0007275//multicellular organism development
	VIT_208s0007g00210	Y-3	8.05	2.85	-	-	-
	VIT_208s0007g05020	PTST	0.39	0	-	-	-
	VIT_213s0074g00430	CTR1	7.64	3.19	ko04075//Plant hormone signal transduction	K14510	GO:0006468//protein phosphorylation
	VIT_208s0007g04030	-	2.65	1.24	-	-	-
	VIT_213s0019g02140	At5g06060	0.4	2.49	ko01100//Metabolic pathways	K08081	-
	VIT_207s0031g02500	KIWI	1.92	0	-	-	GO:0010468//regulation of gene expression
	VIT_204s0008g05720	At5g11120/At5g11130	0.16	1.37	-	-	-
	VIT_204s0008g05190	OCP3	2.07	0.83	-	-	-
	VIT_204s0008g04870	YUC4	0.34	0	ko01100//Metabolic pathways	K11816	GO:0009653//anatomical structure morphogenesis
	VIT_206s0004g01350	EML3	0.99	8.68	-	-	-
	VIT_208s0007g08790	AGL15	0.7	0	-	-	-
	VIT_214s0066g01170	fray2	0	4.76	-	-	GO:0006464//cellular protein modification process
	VIT_214s0006g01850	XPO1	0	0.88	ko03013//RNA transport	K14290	-
	VIT_208s0056g01160	-	1	0.12	-	-	-
	VIT_202s0012g00620	DRT101	0	0.98	ko01100//Metabolic pathways	K01836	GO:0006259//DNA metabolic process
	VIT_213s0106g00380	DRT101	3.25	0.87	ko01100//Metabolic pathways	K01836	GO:0006259//DNA metabolic process
	VIT_203s0038g03440	POPTRDRAFT_821063	0.34	1.27	ko00970//Aminoacyl-tRNA biosynthesis	K01872	GO:0006418//tRNA aminoacylation for protein translation
	VIT_216s0098g00940	PSRP1	10.4	3.72	-	-	GO:0008152//metabolic process
	VIT_214s0036g00750	B''BETA	2.23	0	ko03015//mRNA surveillance pathway	K11583	-
	VIT_217s0000g04560	-	2.23	0.54	-	-	GO:0044763//single-organism cellular process
	VIT_211s0016g01190	At1g04910	46.88	102.5	-	-	-
	VIT_214s0066g01640	At5g40230	8.06	20.19	-	-	-
	VIT_215s0046g00470	-	6.88	18.31	-	-	-
	VIT_209s0002g01290	-	0.24	0	-	-	-
	VIT_209s0002g01300	-	4.12	13.7	-	-	-
	VIT_219s0014g03840	-	1.06	0.32	-	-	-
	VIT_219s0027g01005	-	0.29	1.92	-	-	-
	VIT_219s0014g04940	CIGR1	36.44	0	-	-	GO:0010468//regulation of gene expression
	VIT_219s0090g01740	PAT1	326.49	785.78	-	-	GO:0010468//regulation of gene expression
	VIT_207s0130g00380	MET1B	1.8	0	ko01100//Metabolic pathways	K00558	GO:0032776//DNA methylation on cytosine
	VIT_212s0035g01770	MET1A	0.78	0.28	ko01100//Metabolic pathways	K00558	GO:0032259//methylation
	VIT_219s0027g00016	CPSF160	0.53	0	ko03015//mRNA surveillance pathway	K14401	-
	VIT_216s0098g00330	PAP14	10.3	68.82	-	-	GO:0006464//cellular protein modification process
	VIT_212s0028g03046	HAT5	0.75	0	-	-	-
	VIT_206s0004g05940	PUMP2	1.44	4.01	-	-	GO:1902582//single-organism intracellular transport
	VIT_200s1450g00005	AGL62	0.75	0	-	-	-
	VIT_204s0044g00720	RLK1	1.63	0.61	-	-	GO:0009987//cellular process
	VIT_204s0044g00840	RLK1	0	0.38	-	-	GO:0006796//phosphate-containing compound metabolic process
	VIT_206s0004g01400	RLK1	0.24	0	-	-	GO:0006796//phosphate-containing compound metabolic process
	VIT_206s0004g01410	RLK1	0.18	0	-	-	GO:0006796//phosphate-containing compound metabolic process
	VIT_213s0156g00590	RLK1	0.49	0.1	-	-	-
	VIT_208s0007g00600	LAC2	0	1.03	-	-	GO:0009808//lignin metabolic process
	VIT_213s0019g03360	IRX12	0.33	0.69	-	-	GO:0009808//lignin metabolic process
	VIT_213s0067g01970	LAC12	1.6	7.66	-	-	GO:0009808//lignin metabolic process
	VIT_204s0023g02880	GATA5	15.74	15.52	-	-	-
	VIT_213s0019g04390	GATA8	121.46	211.62	-	-	GO:0006355//regulation of transcription, DNA-templated
	VIT_203s0038g00490	GATA5	286.43	204.74	-	-	-
	VIT_215s0021g02510	GATA2	3.36	0.71	-	-	-
	VIT_208s0007g01550	LAC7	0.35	0.72	-	-	-
	VIT_204s0008g07360	ARF1	5.85	9.26	-	-	GO:0035556//intracellular signal transduction
ARF3（9）	VIT_204s0043g00340	KAN1	15.15	14.29	-	-	-
	VIT_218s0001g11390	KAN4	0.29	0.55	-	-	-
	VIT_204s0008g07360	ARF1	5.85	9.26	-	-	GO:0035556//intracellular signal transduction
	VIT_218s0001g08090	IAA9	48.42	1.24	ko04075//Plant hormone signal transduction	K14484	GO:0009755//hormone-mediated signaling pathway
	VIT_209s0002g05160	IAA14	16.83	28.17	ko04075//Plant hormone signal transduction	K14484	GO:0010467//gene expression
	VIT_211s0016g04490	IAA7	7.54	11.97	ko04075//Plant hormone signal transduction	K14484	GO:0010467//gene expression
	VIT_215s0048g02380	DCL1	5.79	9.24	-	-	GO:0010467//gene expression
	VIT_214s0081g00010	AUX28	7.36	4.18	ko04075//Plant hormone signal transduction	K14484	GO:0006950//response to stress
	VIT_211s0149g00120	DCL4	40.74	47.02	-	-	GO:0002252//immune effector process
ARF2-1（9）	VIT_210s0003g01480	ASK7	455.09	455.66	ko04075//Plant hormone signal transduction	K14502	GO:0006464//cellular protein modification process
	VIT_212s0028g01810	ASK6	88.21	71.32	ko04075//Plant hormone signal transduction	K14502	GO:0006464//cellular protein modification process
	VIT_208s0007g00600	LAC2	0	1.03	-	-	GO:0009808//lignin metabolic process
	VIT_213s0019g03360	IRX12	0.33	0.69	-	-	GO:0009808//lignin metabolic process
	VIT_213s0067g01970	LAC12	1.6	7.66	-	-	GO:0009808//lignin metabolic process
	VIT_213s0067g01450	LBD21	21.99	5.51	-	-	-
	VIT_207s0129g00260	At2g23060	0.29	0	-	-	-
	VIT_201s0011g04860	PIN3	99.06	113.98	-	-	GO:0044763//single-organism cellular process
	VIT_208s0040g03070	WRKY44	21.2	17.71	-	-	GO:0001708//cell fate specification
ARF2-2（9）	VIT_210s0003g01480	ASK7	455.09	455.66	ko04075//Plant hormone signal transduction	K14502	GO:0006464//cellular protein modification process
	VIT_208s0007g02030	LAX2	79.96	139.61	ko04075//Plant hormone signal transduction	K13946	-
	VIT_212s0028g01810	ASK6	88.21	71.32	ko04075//Plant hormone signal transduction	K14502	GO:0006464//cellular protein modification process
	VIT_211s0016g05640	IAA29	0.09	0	ko04075//Plant hormone signal transduction	K14484	-
	VIT_208s0007g00600	LAC2	0	1.03	-	-	GO:0009808//lignin metabolic process
	VIT_213s0019g03360	IRX12	0.33	0.69	-	-	GO:0009808//lignin metabolic process
	VIT_213s0067g01970	LAC12	1.6	7.66	-	-	GO:0009808//lignin metabolic process
	VIT_204s0008g05430	RDR6	82.61	59.45	-	-	GO:0002252//immune effector process
	VIT_213s0067g01450	LBD21	21.99	5.51	-	-	-
ARF19（8）	VIT_205s0049g01970	IAA13	4.71	8.48	ko04075//Plant hormone signal transduction	K14484	GO:0010467//gene expression
	VIT_214s0081g00010	AUX28	7.36	4.18	ko04075//Plant hormone signal transduction	K14484	GO:0006950//response to stress
	VIT_205s0020g04690	IAA14	0.7	3.8	ko04075//Plant hormone signal transduction	K14484	GO:0009755//hormone-mediated signaling pathway
	VIT_218s0001g08090	IAA9	48.42	1.24	ko04075//Plant hormone signal transduction	K14484	GO:0009755//hormone-mediated signaling pathway
	VIT_207s0005g04380	IAA11	0.78	1.96	ko04075//Plant hormone signal transduction	K14484	GO:0010467//gene expression;GO:0034645
	VIT_207s0141g00270	AUX22D	3.01	8.79	ko04075//Plant hormone signal transduction	K14484	GO:0009755//hormone-mediated signaling pathway
	VIT_214s0030g02310	AUX22D	1.65	1.91	ko04075//Plant hormone signal transduction	K14484	GO:0009755//hormone-mediated signaling pathway
	VIT_209s0002g03410	IAA26	4.82	9.06	ko04075//Plant hormone signal transduction	K14484	GO:0009987//cellular process
ARF18-4（8）	VIT_218s0001g15420	PIN6	0.44	0.81	-	-	GO:0009755//hormone-mediated signaling pathway
	VIT_209s0002g05160	IAA14	16.83	28.17	ko04075//Plant hormone signal transduction	K14484	GO:0010467//gene expression
	VIT_211s0016g04490	IAA7	7.54	11.97	ko04075//Plant hormone signal transduction	K14484	GO:0010467//gene expression
	VIT_206s0004g03590	RAP2-7	0.79	1.23	-	-	GO:0010467//gene expression
	VIT_205s0051g00670	NCED6	4.04	2.92	ko01100//Metabolic pathways	K09840	GO:0009687//abscisic acid metabolic process
	VIT_202s0154g00400	SCL6	4.61	5.3	-	-	-
	VIT_215s0048g00270	SCL6	26.98	19.15	-	-	-
	VIT_217s0053g00680	AGO1	44.5	54.74	-	-	GO:0006412//translation
ARF18-1（122）	VIT_203s0114g00016	VLN4	1.1	0	-	-	GO:0006996//organelle organization
	VIT_211s0052g00670	VLN4	1.81	4.15	-	-	GO:0006996//organelle organization
	VIT_204s0008g01370	CYP57	5.28	2.32	-	-					-
	VIT_204s0008g02120	PCMP-H53	0.45	1.02	-	-					-
	VIT_213s0074g00410	PCMP-H24	0.47	1.04	-	-					-
	VIT_203s0091g00270	tiprl	5.79	2.46	-	-					-
	VIT_203s0063g02010	ECE2	0.38	2.23	-	-	GO:0008152//metabolic process
	VIT_205s0020g01240	GGPPS1	6.5	2.19	ko01100//Metabolic pathways	K13789	GO:0008654//phospholipid biosynthetic process
	VIT_208s0007g00210	Y-3	8.05	2.85	-	-	-
	VIT_213s0019g02140	At5g06060	0.4	2.49	ko01100//Metabolic pathways	K08081	-
	VIT_208s0007g08790	AGL15	0.7	0	-	-	-
	VIT_208s0056g01160	-	1	0.12	-	-	-
	VIT_202s0012g00620	DRT101	0	0.98	ko01100//Metabolic pathways	K01836	GO:0006259//DNA metabolic process
	VIT_213s0106g00380	DRT101	3.25	0.87	ko01100//Metabolic pathways	K01836	GO:0006259//DNA metabolic process
	VIT_211s0149g00100	DCL4	3.32	0	-	-	-
	VIT_202s0025g03540	TUBB1	0	0.34	ko04145//Phagosome	K07375	GO:0043623//cellular protein complex assembly
	VIT_218s0001g04080	ValCS	0.47	0	ko00909//Sesquiterpenoid and triterpenoid biosynthesis	K14181	GO:0008152//metabolic process
	VIT_218s0001g04120	ValCS	1.21	0.45	-	-	-
	VIT_218s0001g04280	ValCS	1.14	0.45	ko00909//Sesquiterpenoid and triterpenoid biosynthesis	K14181	GO:0006721//terpenoid metabolic process
	VIT_218s0001g04510	ValCS	0	0.76	ko00909//Sesquiterpenoid and triterpenoid biosynthesis	K14181	GO:0006721//terpenoid metabolic process
	VIT_219s0014g04800	VIT_19s0014g04930	0.11	0.69	ko00909//Sesquiterpenoid and triterpenoid biosynthesis	K15803	-
	VIT_219s0014g04810	VIT_19s0014g04930	2.88	0	ko00909//Sesquiterpenoid and triterpenoid biosynthesis	K15803	-
	VIT_219s0014g04900	VIT_19s0014g04930	5.03	13	ko00909//Sesquiterpenoid and triterpenoid biosynthesis	K15803	-
	VIT_214s0036g00750	B''BETA	2.23	0	ko03015//mRNA surveillance pathway	K11583	-
	VIT_217s0000g04560	-	2.23	0.54	-	-	GO:0044763//single-organism cellular process
	VIT_214s0066g01640	At5g40230	8.06	20.19	-	-	-
	VIT_209s0002g01290	-	0.24	0	-	-	-
	VIT_209s0002g01300	-	4.12	13.7	-	-	-
	VIT_219s0014g03840	-	1.06	0.32	-	-	-
	VIT_219s0027g01005	-	0.29	1.92	-	-	-
	VIT_219s0014g04940	CIGR1	36.44	0	-	-	GO:0010468//regulation of gene expression
	VIT_219s0090g01740	PAT1	326.49	785.78	-	-	GO:0010468//regulation of gene expression
	VIT_218s0001g08240	HSL1	4.7	2.18	-	-	GO:0032147//activation of protein kinase activity
	VIT_219s0027g00016	CPSF160	0.53	0	ko03015//mRNA surveillance pathway	K14401	-
	VIT_200s0532g00050	ILR3	0.82	0	-	-	-
	VIT_211s0016g02490	SF21	11.88	5.2	-	-	-
	VIT_211s0016g02410	DIVARICATA	9.22	3.37	-	-	-
	VIT_206s0004g05940	PUMP2	1.44	4.01	-	-	GO:1902582//single-organism intracellular transport
	VIT_207s0104g01230	ARF4	0.27	0.62	ko04075//Plant hormone signal transduction	K14486	GO:0009987//cellular process
	VIT_201s0150g00170	rsc5	8.65	19.23	-	-	GO:0000097//sulfur amino acid biosynthetic process
	VIT_217s0000g00130	rsc5	10.69	5.11	-	-	-
	VIT_208s0058g00660	Os11g0109000	0	1	-	-	-
	VIT_207s0141g00030	KCS17	0.74	1.7	ko01100//Metabolic pathways	K15397	-
	VIT_207s0005g04380	IAA11	0.78	1.96	ko04075//Plant hormone signal transduction	K14484	GO:0010467//gene expression
	VIT_207s0104g00960	HIS2A	12.04	1.39	-	-	-
	VIT_218s0001g07670	DRB1	1.82	0	-	-	GO:0009725//response to hormone
	VIT_206s0004g00920	Pigv	1.94	0	ko01100//Metabolic pathways	K07542	-
	VIT_201s0146g00150	BAG5	0.85	0.16	-	-	-
	VIT_201s0137g00050	KAN3	4.27	0.34	-	-	-
	VIT_214s0036g01310	At4g27220	1.14	0	-	-	-
	VIT_207s0191g00240	BHLH96	0.73	0	-	-	GO:0010467//gene expression
	VIT_218s0001g06650	BHLH96	50.06	7.77	-	-	-
	VIT_210s0003g00070	DEG15	3.58	0	-	-	-
	VIT_211s0016g04660	PCMP-E55	0.36	0.96	-	-	-
	VIT_218s0001g02590	At1g34110	0.37	0.95	-	-	GO:0006464//cellular protein modification process
	VIT_205s0020g00940	smarcal1	1.06	3.79	-	-	GO:0006325//chromatin organization
	VIT_212s0028g03350	SBP1	0.32	2.27	-	-	-
	VIT_200s0125g00160	At1g56130	0	1.95	-	-	GO:0006796//phosphate-containing compound metabolic process
	VIT_201s0010g00740	BHLH49	4.2	1.33	-	-	-
	VIT_209s0002g01590	NFYA3	1.73	0	-	-	-
	VIT_209s0054g01570	SRF5	0.64	1.76	-	-	GO:0006468//protein phosphorylation
	VIT_219s0085g01030	AMC5	203.05	437.79	-	-	GO:0019538//protein metabolic process
	VIT_204s0008g06380	TPR1	2.54	7.57	-	-	-
	VIT_209s0002g08370	TPL	83.89	37.72	-	-	-
	VIT_201s0026g01790	IQD31	2.47	0	-	-	-
	VIT_201s0011g00440	-	2.47	0	-	-	-
	VIT_212s0059g00570	FLA7	14.32	30.18	-	-	-
	VIT_203s0088g00950	TBL13	1.56	0	-	-	-
	VIT_204s0023g01900	atad-3	0.52	1.35	-	-	-
	VIT_204s0023g01390	AMP2-2	0.73	1.62	-	-	-
	VIT_211s0052g00390	PIRL6	0.93	2.09	-	-	-
	VIT_207s0255g00040	CDCA7L	0.58	0	-	-	-
	VIT_211s0016g05080	-	4.26	13.63	-	-	-
	VIT_204s0008g05070	PCMP-H75	1.22	0.55	-	-	-
	VIT_204s0008g04780	At2g25620	1.57	6.38	-	-	GO:0002697//regulation of immune effector process
	VIT_211s0118g00700	Os02g0799000	15.36	6.36	-	-	GO:0006464//cellular protein modification process
	VIT_206s0080g00970	NTL8	22.04	5.69	-	-	-
	VIT_212s0059g01350	-	11.6	5.64	-	-	-
	VIT_213s0019g02430	DAR2	2.02	0	-	-	-
	VIT_215s0021g01640	zgc:153521	3.21	0.96	-	-	-
	VIT_201s0137g00460	RGLG2	0	3.29	-	-	-
	VIT_201s0011g04170	LPP1	1.23	3.11	-	-	-
	VIT_207s0141g00290	AUX28	0.59	2.15	ko04075//Plant hormone signal transduction	K14484	GO:0009755//hormone-mediated signaling pathway
	VIT_207s0005g01950	MYB108	9.09	3.65	ko04626//Plant-pathogen interaction	K09422	-
	VIT_208s0007g07860	At3g12180	2.38	6.12	-	-	GO:0044699//single-organism process
	VIT_212s0028g02520	TCP4	1.6	0.18	-	-	GO:0003006//developmental process involved in reproduction
	VIT_204s0008g00220	IAA26	2.72	8.25	ko04075//Plant hormone signal transduction	K14484	-
	VIT_205s0020g00790	-	0	3.28	-	-	-
	MSTRG.17501	--	1.39	3.05	-	-	-
	VIT_203s0063g00380	CYP707A4	120.95	50.23	ko00906//Carotenoid biosynthesis	K09843	GO:0009687//abscisic acid metabolic process
	VIT_206s0004g01780	UCNL	1.68	0.71	-	-	GO:0006464//cellular protein modification process
	VIT_212s0035g00830	At3g25440	1.04	0	ko03018//RNA degradation	K01148	-
	VIT_208s0007g00350	TIM9	2.9	0	-	-	GO:0008104//protein localization
	VIT_205s0077g00600	At3g48810	0.33	1.07	-	-	-
	VIT_213s0064g01020	-	0.69	0.13	-	-	-
	VIT_213s0019g00285	ABCB20	6.52	2.49	ko02010//ABC transporters	K05658	-
	VIT_206s0004g04520	DOF3.6	26.51	10.72	-	-	-
	VIT_208s0007g00180	DOF3.6	2.12	0.52	-	-	-
	VIT_208s0007g08070	WIP2	0.68	0	-	-	GO:0000904//cell morphogenesis involved in differentiation
	VIT_212s0028g01570	At3g19950	0.65	0	-	-	-
	VIT_218s0072g00870	CER7	13.01	6.41	ko03018//RNA degradation	K03678	GO:0090304//nucleic acid metabolic process
	VIT_206s0004g00530	ORC1A	0.87	0.18	-	-	-
	VIT_209s0002g00100	PDS1	3.72	0	ko01100//Metabolic pathways	K02293	GO:0006468//protein phosphorylation
	VIT_205s0049g01220	trc	0	6.02	-	-	GO:0006464//cellular protein modification process
	VIT_205s0020g04690	IAA14	0.7	3.8	ko04075//Plant hormone signal transduction	K14484	GO:0009755//hormone-mediated signaling pathway
	VIT_212s0028g00270	WRKY28	0.97	5.7	-	-	-
	VIT_210s0003g01760	PCMP-E101	0.07	0.7	-	-	-
	VIT_202s0033g01110	CDKF-4	6.83	0.83	-	-	GO:0006464//cellular protein modification process
	VIT_203s0038g00160	phf2	20.11	6.94	-	-	GO:0006090//pyruvate metabolic process
	VIT_212s0059g01180	Phf2	3.38	0.53	-	-	-
	VIT_202s0025g05110	DTX1	5.43	1.61	-	-	GO:0044763//single-organism cellular process
	VIT_202s0025g01670	sun2	3.01	8.75	-	-	-
	VIT_211s0016g02880	NAC073	0.53	0	-	-	GO:0010468//regulation of gene expression
	VIT_211s0103g00595	-	7.45	3.01	-	-
	VIT_207s0005g05400	ABI3	0.17	0.29	-	-	GO:0001101//response to acid chemical
	VIT_208s0056g00800	MYB306	1.41	0.28	-		GO:0001101//response to acid chemical
	VIT_208s0007g00600	LAC2	0	1.03	-	-	GO:0009808//lignin metabolic process
	VIT_213s0019g03360	IRX12	0.33	0.69	-	-	GO:0009808//lignin metabolic process
	VIT_213s0067g01970	LAC12	1.6	7.66	-	-	GO:0009808//lignin metabolic process
	VIT_213s0019g04390	GATA8	121.46	211.62	-	-	GO:0006355//regulation of transcription, DNA-templated
	VIT_204s0023g02880	GATA5	15.74	15.52	-	-	-
	VIT_210s0003g00050	SBP1	21.33	17.96	-	-	GO:0010467//gene expression
ARF18-2（9）	VIT_214s0081g00010	AUX28	7.36	4.18	ko04075//Plant hormone signal transduction	K14484	GO:0006950//response to stress
	VIT_218s0001g08090	IAA9	48.42	1.24	ko04075//Plant hormone signal transduction	K14484	GO:0009755//hormone-mediated signaling pathway
	VIT_209s0002g05150	AUX22A	71.71	132.09	ko04075//Plant hormone signal transduction	K14484	GO:0009755//hormone-mediated signaling pathway
	VIT_211s0016g05640	IAA29	0.09	0	ko04075//Plant hormone signal transduction	K14484	-
	VIT_205s0049g01970	IAA13	4.71	8.48	ko04075//Plant hormone signal transduction	K14484	GO:0010467//gene expression
	VIT_209s0002g04080	IAA27	7.57	9.37	ko04075//Plant hormone signal transduction	K14484	GO:0010467//gene expression
	VIT_207s0005g04380	IAA11	0.78	1.96	ko04075//Plant hormone signal transduction	K14484	GO:0010467//gene expression
	VIT_209s0002g05160	IAA14	16.83	28.17	ko04075//Plant hormone signal transduction	K14484	GO:0010467//gene expression
	VIT_204s0008g00220	IAA26	2.72	8.25	ko04075//Plant hormone signal transduction	K14484	-
ARF18-3（8）	VIT_218s0001g15420	PIN6	0.44	0.81	-	-	GO:0009755//hormone-mediated signaling pathway
	VIT_209s0002g05160	IAA14	16.83	28.17	ko04075//Plant hormone signal transduction	K14484	GO:0010467//gene expression
	VIT_211s0016g04490	IAA7	7.54	11.97	ko04075//Plant hormone signal transduction	K14484	GO:0010467//gene expression
	VIT_206s0004g03590	RAP2-7	0.79	1.23	-	-	GO:0010467//gene expression
	VIT_205s0051g00670	NCED6	4.04	2.92	ko01100//Metabolic pathways	K09840	GO:0009687//abscisic acid metabolic process
	VIT_202s0154g00400	SCL6	4.61	5.3	-	-	-
	VIT_211s0052g00870	IAA33	0.65	1.83	-	-	GO:0009987//cellular process
	VIT_215s0048g00270	SCL6	26.98	19.15	-	-	-
